# Supplementary material for: Imputed gene expression risk scores: a functionally informed component of polygenic risk
Source: Hum Mol Genet. 2021 Feb 22;30(8):727–38. doi: 10.1093/hmg/ddab053 (PMC8127405; doi:10.1093/hmg/ddab053)
Supplement: GeRS_SI_HMG_R1_ddab053 [file gers_si_hmg_r1_ddab053.zip]

Archive with 1 entries (1 files):
- GeRS_SI_HMG_R1_ddab053.docx
