# Supplementary material for: Imputed gene expression risk scores: a functionally informed component of polygenic risk
Source: Hum Mol Genet. 2021 Feb 22;30(8):727–38. doi: 10.1093/hmg/ddab053 (PMC8127405; doi:10.1093/hmg/ddab053)
Supplement: GeRS_ST_HMG_R1_ddab053 [file gers_st_hmg_r1_ddab053.xlsx]

## Sheet: ST1
Comparison of GeRS and polygenic score prediction models
Sample	Phenotype	Test	Model 1	Model 2	Model 1 R	Model 2 R	R diff	R perc diff	R diff pval
TEDS	Height21	GeRS_multi_pT	All	0.5	0.237	0.241	-0.004	-0.018	0.323
TEDS	BMI21	GeRS_multi_pT	All	0.1	0.142	0.136	0.005	0.038	0.375
TEDS	GCSE	GeRS_multi_pT	All	0.5	0.197	0.209	-0.012	-0.061	0.00191
TEDS	ADHD	GeRS_multi_pT	All	0.5	0.055	0.057	-0.002	-0.045	0.746
UKB	Depression	GeRS_multi_pT	All	1	0.064	0.064	0.001	0.011	0.793
UKB	Intelligence	GeRS_multi_pT	All	0.5	0.067	0.061	0.005	0.079	0.00695
UKB	BMI	GeRS_multi_pT	All	1	0.168	0.159	0.009	0.053	1.87e-07
UKB	Height	GeRS_multi_pT	All	0.5	0.219	0.216	0.003	0.013	0.00223
UKB	T2D	GeRS_multi_pT	All	0.5	0.158	0.121	0.037	0.236	2.21e-28
UKB	CAD	GeRS_multi_pT	All	0.5	0.118	0.106	0.012	0.102	1.56e-05
UKB	IBD	GeRS_multi_pT	All	0.1	0.08	0.078	0.002	0.023	0.621
UKB	RheuArth	GeRS_multi_pT	All	1e.06	0.136	0.118	0.018	0.134	2.8e-10
TEDS	Height21	GeRS_multi_tissue	All	Nerve.Tibial	0.237	0.22	0.017	0.071	0.0245
TEDS	BMI21	GeRS_multi_tissue	All	Artery.Tibial	0.142	0.123	0.019	0.131	0.0391
TEDS	GCSE	GeRS_multi_tissue	All	CMC.BRAIN.RNASEQ	0.197	0.188	0.009	0.044	0.146
TEDS	ADHD	GeRS_multi_tissue	All	Muscle.Skeletal	0.055	0.063	-0.009	-0.156	0.41
UKB	Depression	GeRS_multi_tissue	All	CMC.BRAIN.RNASEQ	0.063	0.059	0.004	0.058	0.31
UKB	Intelligence	GeRS_multi_tissue	All	Adipose.Subcutaneous	0.067	0.056	0.01	0.155	0.000189
UKB	BMI	GeRS_multi_tissue	All	CMC.BRAIN.RNASEQ	0.168	0.138	0.03	0.178	1.69e-25
UKB	Height	GeRS_multi_tissue	All	Nerve.Tibial	0.219	0.182	0.037	0.169	1.36e-44
UKB	T2D	GeRS_multi_tissue	All	CMC.BRAIN.RNASEQ	0.159	0.114	0.045	0.283	1.18e-33
UKB	CAD	GeRS_multi_tissue	All	Artery.Tibial	0.117	0.089	0.028	0.236	1.13e-13
UKB	IBD	GeRS_multi_tissue	All	Whole.Blood	0.08	0.07	0.01	0.13	0.0161
UKB	RheuArth	GeRS_multi_tissue	All	Brain.Cortex	0.136	0.097	0.04	0.29	3.46e-27
TEDS	Height21	PRS_and_GeRS	All	PRS	0.396	0.397	-0.002	-0.004	0.537
TEDS	BMI21	PRS_and_GeRS	All	PRS	0.315	0.317	-0.002	-0.005	0.465
TEDS	GCSE	PRS_and_GeRS	All	PRS	0.37	0.369	0.001	0.002	0.675
TEDS	ADHD	PRS_and_GeRS	All	PRS	0.112	0.113	-0.001	-0.009	0.809
UKB	Depression	PRS_and_GeRS	All	PRS	0.131	0.131	0	-0.001	0.966
UKB	Intelligence	PRS_and_GeRS	All	PRS	0.095	0.09	0.006	0.059	0.000824
UKB	BMI	PRS_and_GeRS	All	PRS	0.284	0.281	0.003	0.01	4.36e-05
UKB	Height	PRS_and_GeRS	All	PRS	0.325	0.322	0.004	0.012	6.98e-08
UKB	T2D	PRS_and_GeRS	All	PRS	0.227	0.218	0.009	0.041	1.89e-06
UKB	CAD	PRS_and_GeRS	All	PRS	0.173	0.17	0.003	0.016	0.0295
UKB	IBD	PRS_and_GeRS	All	PRS	0.116	0.127	-0.011	-0.096	0.000601
UKB	RheuArth	PRS_and_GeRS	All	PRS	0.168	0.133	0.035	0.208	1.69e-31
TEDS	Height21	PRScs_and_GeRS	All	PRS	0.428	0.433	-0.005	-0.011	0.0113
TEDS	BMI21	PRScs_and_GeRS	All	PRS	0.347	0.349	-0.002	-0.007	0.18
TEDS	GCSE	PRScs_and_GeRS	All	PRS	0.395	0.399	-0.004	-0.009	0.00346
TEDS	ADHD	PRScs_and_GeRS	All	PRS	0.127	0.132	-0.005	-0.041	0.0651
UKB	Depression	PRScs_and_GeRS	All	PRS	0.141	0.142	-0.002	-0.012	0.162
UKB	Intelligence	PRScs_and_GeRS	All	PRS	0.102	0.099	0.002	0.025	0.0282
UKB	BMI	PRScs_and_GeRS	All	PRS	0.303	0.302	0.001	0.004	0.0282
UKB	Height	PRScs_and_GeRS	All	PRS	0.352	0.351	0.001	0.003	0.0264
UKB	T2D	PRScs_and_GeRS	All	PRS	0.238	0.237	0.001	0.005	0.365
UKB	CAD	PRScs_and_GeRS	All	PRS	0.187	0.187	0	0.002	0.462
UKB	IBD	PRScs_and_GeRS	All	PRS	0.121	0.134	-0.012	-0.102	1.36e-05
UKB	RheuArth	PRScs_and_GeRS	All	PRS	0.163	0.157	0.007	0.04	5.89e-08
TEDS	Height21	Strat_PRS	All	strat.PRS	0.38	0.381	-0.001	-0.004	0.606
TEDS	BMI21	Strat_PRS	All	strat.PRS	0.272	0.271	0.001	0.005	0.289
TEDS	GCSE	Strat_PRS	All	strat.PRS	0.331	0.333	-0.003	-0.008	0.17
TEDS	ADHD	Strat_PRS	All	strat.PRS	0.094	0.104	-0.01	-0.107	0.0432
UKB	Depression	Strat_PRS	All	strat.PRS	0.107	0.109	-0.002	-0.014	0.417
UKB	Intelligence	Strat_PRS	All	strat.PRS	0.086	0.079	0.007	0.078	0.000951
UKB	BMI	Strat_PRS	All	strat.PRS	0.251	0.246	0.004	0.017	7.12e-06
UKB	Height	Strat_PRS	All	strat.PRS	0.309	0.306	0.003	0.011	3.19e-06
UKB	T2D	Strat_PRS	All	strat.PRS	0.214	0.206	0.009	0.041	7.92e-06
UKB	CAD	Strat_PRS	All	strat.PRS	0.162	0.16	0.001	0.009	0.228
UKB	IBD	Strat_PRS	All	strat.PRS	0.098	0.108	-0.01	-0.107	0.00348
UKB	RheuArth	Strat_PRS	All	strat.PRS	0.158	0.112	0.045	0.289	4.06e-34

## Sheet: ST2
Comparing observed-predicted correlations between PRS and GeRS
Sample	Phenotype	rGeRS/rPRS	rGeRS(coloc)/rPRS
UKB	Depression	0.479	0.3
UKB	Intelligence	0.743	0.361
UKB	BMI	0.596	0.32
UKB	Height	0.681	0.554
UKB	T2D	0.729	0.475
UKB	CAD	0.687	0.488
UKB	IBD	0.63	0.571
UKB	RheuArth	1.026	0.964
TEDS	Height21	0.597	0.462
TEDS	BMI21	0.446	0.253
TEDS	GCSE	0.533	0.36
TEDS	ADHD	0.484	-0.028
Note. rGeRS/rPRS, the correlation between all SNP-weight set GeRS model predicted and observed values, divided by the PRS model predicted and observed values; rGeRS(coloc)/rPRS, sam as before but GeRS are restricted to colocalised genes (PP4 > 0.8).

## Sheet: ST3
AVENGEME estimates of SNP-based heritability and GE-based heritability
UKB Phenotype	GWAS	PRS			GeRS			GeRS (coloc)			VgGeRS/VgPRS	VgGeRS (coloc)/VgPRS
		NSNP	Vg	pi0	NSNP	Vg	pi0	NSNP	Vg	pi0
BMI	BODY03	109901	0.175 (0.172-0.178)	0.83 (0.821-0.838)	63637	0.073 (0.07-0.076)	0.812 (0.793-0.83)	63637	0.032 (0.03-0.035)	0.948 (0.939-0.955)	0.42	0.18
CAD	COAD01	124295	0.085 (0.082-0.087)	0.944 (0.939-0.948)	72149	0.046 (0.044-0.049)	0.931 (0.922-0.939)	72149	0.03 (0.028-0.033)	0.962 (0.956-0.968)	0.55	0.36
Depression	DEPR06	121717	0.093 (0.09-0.096)	0.872 (0.857-0.885)	70850	0.032 (0.029-0.035)	0.916 (0.896-0.931)	70850	0.018 (0.015-0.02)	0.966 (0.955-0.975)	0.35	0.19
Height	HEIG03	109247	0.191 (0.188-0.194)	0.946 (0.943-0.949)	63420	0.113 (0.11-0.116)	0.893 (0.885-0.9)	63420	0.083 (0.081-0.086)	0.934 (0.928-0.94)	0.59	0.44
IBD	CROH01	124124	0.223 (0.212-0.234)	0.983 (0.981-0.984)	72301	0.154 (0.143-0.166)	0.964 (0.959-0.969)	72301	0.125 (0.114-0.136)	0.975 (0.971-0.979)	0.69	0.56
Intelligence	COLL01	98728	0.089 (0.085-0.093)	0.901 (0.882-0.915)	57501	0.042 (0.038-0.046)	0.945 (0.932-0.955)	57501	0.024 (0.02-0.027)	0.972 (0.962-0.979)	0.48	0.27
RheuArth	RHEU01	117884	0.093 (0.089-0.097)	0.968 (0.964-0.971)	68563	0.076 (0.072-0.08)	0.958 (0.953-0.963)	68563	0.085 (0.081-0.089)	0.95 (0.944-0.956)	0.82	0.92
T2D	DIAB05	129048	0.158 (0.154-0.162)	0.966 (0.964-0.968)	74908	0.088 (0.084-0.093)	0.949 (0.943-0.954)	74908	0.068 (0.064-0.072)	0.96 (0.955-0.965)	0.56	0.43
TEDS Phenotype
ADHD	ADHD04	98018	0.155 (0.141-0.169)	0.896 (0.849-0.924)	57785	0.049 (0.033-0.069)	0.898 (0-0.966)	57785	0.004 (0-0.018)	0.699 (0-0.699)	0.32	0.03
BMI21	BODY11	107161	0.17 (0.162-0.177)	0.826 (0.799-0.849)	61977	0.045 (0.038-0.052)	0.807 (0.728-0.865)	61977	0.022 (0.017-0.028)	0.933 (0.889-0.963)	0.26	0.13
GCSE	EDUC03	122982	0.212 (0.206-0.219)	0.774 (0.75-0.796)	71343	0.082 (0.076-0.089)	0.761 (0.709-0.806)	71343	0.044 (0.039-0.049)	0.896 (0.861-0.924)	0.39	0.21
Height21	HEIG03	109247	0.259 (0.25-0.268)	0.934 (0.926-0.942)	63420	0.131 (0.122-0.141)	0.868 (0.841-0.892)	63420	0.092 (0.084-0.101)	0.923 (0.902-0.941)	0.51	0.36
Note. NSNP, The number of LD independent variants considered in the score; Vg, The phenotypic variance explained by common genetic variation (PRS) or cis-heritable expression (GeRS); coloc indicate the GeRS was restricted to colocalised genes (PP4 > 0.8); pi0, Proportion of variants with no causal effect on the trait; VgGeRS/VgPRS, The proportion of SNP-based heritability explained by cis-heritab…

## Sheet: ST4
Top 1% of TWAS results for Rheumatoid Arthritis
FILE	CHR	P0	P1	PANEL	ID	TWAS.Z	TWAS.P
Cells_Transformed_fibroblasts.ENSG00000225914.1.wgt.RDat	6	32223488	32233615	Cells_Transformed_fibroblasts	XXbac-BPG154L12.4	38.6093	<1e-320
METSIM.HLA-DQA2.wgt.RDat	6	32709119	32714992	METSIM.ADIPOSE.RNASEQ	HLA-DQA2	38.583	<1e-320
Heart_Left_Ventricle.ENSG00000237541.3.wgt.RDat	6	32709119	32714992	Heart_Left_Ventricle	HLA-DQA2	38.0323	<1e-320
Brain_Amygdala.ENSG00000237541.3.wgt.RDat	6	32709119	32714992	Brain_Amygdala	HLA-DQA2	37.4561	4.78e-307
Liver.ENSG00000237541.3.wgt.RDat	6	32709119	32714992	Liver	HLA-DQA2	36.6811	1.46e-294
Adipose_Subcutaneous.ENSG00000204287.9.wgt.RDat	6	32407619	32412823	Adipose_Subcutaneous	HLA-DRA	36.1239	9.55e-286
Heart_Atrial_Appendage.ENSG00000237541.3.wgt.RDat	6	32709119	32714992	Heart_Atrial_Appendage	HLA-DQA2	35.8894	4.47e-282
Whole_Blood.ENSG00000196126.6.wgt.RDat	6	32546546	32557625	Whole_Blood	HLA-DRB1	-35.6598	1.66e-278
YFS.HLA-DQA1.wgt.RDat	6	32595956	32614839	YFS.BLOOD.RNAARR	HLA-DQA1	34.8597	3.04e-266
Adrenal_Gland.ENSG00000237541.3.wgt.RDat	6	32709119	32714992	Adrenal_Gland	HLA-DQA2	34.728	2.98e-264
Brain_Nucleus_accumbens_basal_ganglia.ENSG00000237541.3.wgt.RDat	6	32709119	32714992	Brain_Nucleus_accumbens_basal_ganglia	HLA-DQA2	34.6502	4.43e-263
Esophagus_Gastroesophageal_Junction.ENSG00000237541.3.wgt.RDat	6	32709119	32714992	Esophagus_Gastroesophageal_Junction	HLA-DQA2	34.4834	1.42e-260
Breast_Mammary_Tissue.ENSG00000237541.3.wgt.RDat	6	32709119	32714992	Breast_Mammary_Tissue	HLA-DQA2	34.482	1.49e-260
Esophagus_Muscularis.ENSG00000237541.3.wgt.RDat	6	32709119	32714992	Esophagus_Muscularis	HLA-DQA2	34.281	1.51e-257
Minor_Salivary_Gland.ENSG00000237541.3.wgt.RDat	6	32709119	32714992	Minor_Salivary_Gland	HLA-DQA2	33.9204	3.33e-252
Muscle_Skeletal.ENSG00000237541.3.wgt.RDat	6	32709119	32714992	Muscle_Skeletal	HLA-DQA2	33.8858	1.08e-251
Testis.ENSG00000237541.3.wgt.RDat	6	32709119	32714992	Testis	HLA-DQA2	33.8641	2.25e-251
Spleen.ENSG00000237541.3.wgt.RDat	6	32709119	32714992	Spleen	HLA-DQA2	33.4243	6.07e-245
Adipose_Subcutaneous.ENSG00000237541.3.wgt.RDat	6	32709119	32714992	Adipose_Subcutaneous	HLA-DQA2	33.3636	4.62e-244
Colon_Sigmoid.ENSG00000237541.3.wgt.RDat	6	32709119	32714992	Colon_Sigmoid	HLA-DQA2	32.9263	9.23e-238
Adipose_Visceral_Omentum.ENSG00000237541.3.wgt.RDat	6	32709119	32714992	Adipose_Visceral_Omentum	HLA-DQA2	32.9229	1.03e-237
Brain_Cerebellar_Hemisphere.ENSG00000237541.3.wgt.RDat	6	32709119	32714992	Brain_Cerebellar_Hemisphere	HLA-DQA2	32.7494	3.09e-235
Esophagus_Muscularis.ENSG00000196126.6.wgt.RDat	6	32546546	32557625	Esophagus_Muscularis	HLA-DRB1	32.6564	6.5e-234
Skin_Sun_Exposed_Lower_leg.ENSG00000196735.7.wgt.RDat	6	32595956	32611429	Skin_Sun_Exposed_Lower_leg	HLA-DQA1	-32.6063	3.34e-233
Brain_Caudate_basal_ganglia.ENSG00000237541.3.wgt.RDat	6	32709119	32714992	Brain_Caudate_basal_ganglia	HLA-DQA2	32.3374	2.09e-229
Lung.ENSG00000237541.3.wgt.RDat	6	32709119	32714992	Lung	HLA-DQA2	32.3075	5.49e-229
Stomach.ENSG00000237541.3.wgt.RDat	6	32709119	32714992	Stomach	HLA-DQA2	32.2531	3.19e-228
Artery_Aorta.ENSG00000237541.3.wgt.RDat	6	32709119	32714992	Artery_Aorta	HLA-DQA2	32.1782	3.56e-227
METSIM.HLA-DRB1.wgt.RDat	6	32546546	32557625	METSIM.ADIPOSE.RNASEQ	HLA-DRB1	-32.0658	1.32e-225
Pancreas.ENSG00000237541.3.wgt.RDat	6	32709119	32714992	Pancreas	HLA-DQA2	31.988	1.6e-224
Brain_Cortex.ENSG00000237541.3.wgt.RDat	6	32709119	32714992	Brain_Cortex	HLA-DQA2	31.9135	1.74e-223
Pituitary.ENSG00000237541.3.wgt.RDat	6	32709119	32714992	Pituitary	HLA-DQA2	31.9023	2.48e-223
Brain_Substantia_nigra.ENSG00000237541.3.wgt.RDat	6	32709119	32714992	Brain_Substantia_nigra	HLA-DQA2	31.7578	2.48e-221
Skin_Not_Sun_Exposed_Suprapubic.ENSG00000196735.7.wgt.RDat	6	32595956	32611429	Skin_Not_Sun_Exposed_Suprapubic	HLA-DQA1	-31.7107	1.11e-220
Brain_Cerebellum.ENSG00000229391.3.wgt.RDat	6	32520490	32527799	Brain_Cerebellum	HLA-DRB6	31.6835	2.62e-220
Skin_Sun_Exposed_Lower_leg.ENSG00000237541.3.wgt.RDat	6	32709119	32714992	Skin_Sun_Exposed_Lower_leg	HLA-DQA2	31.6485	7.94e-220
Minor_Salivary_Gland.ENSG00000229391.3.wgt.RDat	6	32520490	32527799	Minor_Salivary_Gland	HLA-DRB6	31.5809	6.75e-219
YFS.HSPA1L.wgt.RDat	6	31777396	31783437	YFS.BLOOD.RNAARR	HSPA1L	31.5616	1.24e-218
Stomach.ENSG00000196126.6.wgt.RDat	6	32546546	32557625	Stomach	HLA-DRB1	-31.3866	3.08e-216
Artery_Tibial.ENSG00000237541.3.wgt.RDat	6	32709119	32714992	Artery_Tibial	HLA-DQA2	31.3219	2.35e-215
Uterus.ENSG00000237541.3.wgt.RDat	6	32709119	32714992	Uterus	HLA-DQA2	31.292	5.99e-215
Brain_Spinal_cord_cervical_c-1.ENSG00000229391.3.wgt.RDat	6	32520490	32527799	Brain_Spinal_cord_cervical_c-1	HLA-DRB6	31.2589	1.69e-214
Vagina.ENSG00000237541.3.wgt.RDat	6	32709119	32714992	Vagina	HLA-DQA2	31.2067	8.65e-214
Brain_Cerebellum.ENSG00000237541.3.wgt.RDat	6	32709119	32714992	Brain_Cerebellum	HLA-DQA2	31.1934	1.31e-213
Brain_Putamen_basal_ganglia.ENSG00000229391.3.wgt.RDat	6	32520490	32527799	Brain_Putamen_basal_ganglia	HLA-DRB6	31.1708	2.65e-213
Ovary.ENSG00000237541.3.wgt.RDat	6	32709119	32714992	Ovary	HLA-DQA2	31.1532	4.59e-213
Skin_Sun_Exposed_Lower_leg.ENSG00000204287.9.wgt.RDat	6	32407619	32412823	Skin_Sun_Exposed_Lower_leg	HLA-DRA	31.1355	7.96e-213
Nerve_Tibial.ENSG00000237541.3.wgt.RDat	6	32709119	32714992	Nerve_Tibial	HLA-DQA2	31.084	3.96e-212
Colon_Sigmoid.ENSG00000229391.3.wgt.RDat	6	32520490	32527799	Colon_Sigmoid	HLA-DRB6	30.9914	7.03e-211
Esophagus_Muscularis.ENSG00000229391.3.wgt.RDat	6	32520490	32527799	Esophagus_Muscularis	HLA-DRB6	30.9503	2.52e-210
Artery_Coronary.ENSG00000237541.3.wgt.RDat	6	32709119	32714992	Artery_Coronary	HLA-DQA2	30.9332	4.27e-210
Thyroid.ENSG00000237541.3.wgt.RDat	6	32709119	32714992	Thyroid	HLA-DQA2	30.8057	2.2e-208
Skin_Not_Sun_Exposed_Suprapubic.ENSG00000237541.3.wgt.RDat	6	32709119	32714992	Skin_Not_Sun_Exposed_Suprapubic	HLA-DQA2	30.799	2.7e-208
Esophagus_Gastroesophageal_Junction.ENSG00000229391.3.wgt.RDat	6	32520490	32527799	Esophagus_Gastroesophageal_Junction	HLA-DRB6	30.7132	3.79e-207
Artery_Aorta.ENSG00000204356.7.wgt.RDat	6	31919864	31926856	Artery_Aorta	NELFE	30.5838	2.01e-205
Adipose_Subcutaneous.ENSG00000229391.3.wgt.RDat	6	32520490	32527799	Adipose_Subcutaneous	HLA-DRB6	30.4585	9.25e-204
Whole_Blood.ENSG00000237541.3.wgt.RDat	6	32709119	32714992	Whole_Blood	HLA-DQA2	30.4164	3.34e-203
Small_Intestine_Terminal_Ileum.ENSG00000237541.3.wgt.RDat	6	32709119	32714992	Small_Intestine_Terminal_Ileum	HLA-DQA2	30.3667	1.51e-202
Adipose_Visceral_Omentum.ENSG00000229391.3.wgt.RDat	6	32520490	32527799	Adipose_Visceral_Omentum	HLA-DRB6	30.35	2.51e-202
Small_Intestine_Terminal_Ileum.ENSG00000196735.7.wgt.RDat	6	32595956	32611429	Small_Intestine_Terminal_Ileum	HLA-DQA1	-30.2724	2.65e-201
Brain_Substantia_nigra.ENSG00000229391.3.wgt.RDat	6	32520490	32527799	Brain_Substantia_nigra	HLA-DRB6	30.2619	3.64e-201
Muscle_Skeletal.ENSG00000229391.3.wgt.RDat	6	32520490	32527799	Muscle_Skeletal	HLA-DRB6	30.243	6.44e-201
Brain_Hypothalamus.ENSG00000237541.3.wgt.RDat	6	32709119	32714992	Brain_Hypothalamus	HLA-DQA2	30.2325	8.86e-201
Brain_Caudate_basal_ganglia.ENSG00000229391.3.wgt.RDat	6	32520490	32527799	Brain_Caudate_basal_ganglia	HLA-DRB6	30.1286	2.05e-199
Breast_Mammary_Tissue.ENSG00000229391.3.wgt.RDat	6	32520490	32527799	Breast_Mammary_Tissue	HLA-DRB6	30.1262	2.2e-199
Brain_Cerebellar_Hemisphere.ENSG00000229391.3.wgt.RDat	6	32520490	32527799	Brain_Cerebellar_Hemisphere	HLA-DRB6	30.1173	2.87e-199
Brain_Frontal_Cortex_BA9.ENSG00000229391.3.wgt.RDat	6	32520490	32527799	Brain_Frontal_Cortex_BA9	HLA-DRB6	30.0219	5.08e-198
Pancreas.ENSG00000196126.6.wgt.RDat	6	32546546	32557625	Pancreas	HLA-DRB1	-29.8424	1.1e-195
Adipose_Subcutaneous.ENSG00000225914.1.wgt.RDat	6	32223488	32233615	Adipose_Subcutaneous	XXbac-BPG154L12.4	29.8231	1.96e-195
Brain_Amygdala.ENSG00000229391.3.wgt.RDat	6	32520490	32527799	Brain_Amygdala	HLA-DRB6	29.8172	2.34e-195
Liver.ENSG00000229391.3.wgt.RDat	6	32520490	32527799	Liver	HLA-DRB6	29.7343	2.77e-194
Artery_Tibial.ENSG00000204388.5.wgt.RDat	6	31795512	31798031	Artery_Tibial	HSPA1B	-29.713	5.22e-194
Colon_Transverse.ENSG00000213676.6.wgt.RDat	6	32083112	32096030	Colon_Transverse	ATF6B	29.6952	8.86e-194
YFS.HLA-DRA.wgt.RDat	6	32407619	32412823	YFS.BLOOD.RNAARR	HLA-DRA	-29.6252	7.08e-193
Minor_Salivary_Gland.ENSG00000204287.9.wgt.RDat	6	32407619	32412823	Minor_Salivary_Gland	HLA-DRA	29.516	1.8e-191
Heart_Atrial_Appendage.ENSG00000229391.3.wgt.RDat	6	32520490	32527799	Heart_Atrial_Appendage	HLA-DRB6	29.509	2.2e-191
Adrenal_Gland.ENSG00000229391.3.wgt.RDat	6	32520490	32527799	Adrenal_Gland	HLA-DRB6	29.4513	1.21e-190
Brain_Frontal_Cortex_BA9.ENSG00000237541.3.wgt.RDat	6	32709119	32714992	Brain_Frontal_Cortex_BA9	HLA-DQA2	29.4442	1.5e-190
Esophagus_Mucosa.ENSG00000204388.5.wgt.RDat	6	31795512	31798031	Esophagus_Mucosa	HSPA1B	-29.4221	2.86e-190
Heart_Left_Ventricle.ENSG00000229391.3.wgt.RDat	6	32520490	32527799	Heart_Left_Ventricle	HLA-DRB6	29.4038	4.9e-190
Adrenal_Gland.ENSG00000204338.4.wgt.RDat	6	31973466	31976176	Adrenal_Gland	CYP21A1P	29.3549	2.07e-189
Colon_Transverse.ENSG00000237541.3.wgt.RDat	6	32709119	32714992	Colon_Transverse	HLA-DQA2	29.3217	5.48e-189
Nerve_Tibial.ENSG00000229391.3.wgt.RDat	6	32520490	32527799	Nerve_Tibial	HLA-DRB6	29.2683	2.63e-188
Esophagus_Mucosa.ENSG00000237541.3.wgt.RDat	6	32709119	32714992	Esophagus_Mucosa	HLA-DQA2	29.2612	3.24e-188
Muscle_Skeletal.ENSG00000204388.5.wgt.RDat	6	31795512	31798031	Muscle_Skeletal	HSPA1B	-29.2114	1.39e-187
Brain_Nucleus_accumbens_basal_ganglia.ENSG00000229391.3.wgt.RDat	6	32520490	32527799	Brain_Nucleus_accumbens_basal_ganglia	HLA-DRB6	29.1608	6.09e-187
Brain_Hippocampus.ENSG00000229391.3.wgt.RDat	6	32520490	32527799	Brain_Hippocampus	HLA-DRB6	29.0552	1.32e-185
Ovary.ENSG00000229391.3.wgt.RDat	6	32520490	32527799	Ovary	HLA-DRB6	29.0185	3.84e-185
CMC.ATF6B.wgt.RDat	6	32065572	32085815	CMC.BRAIN.RNASEQ	ATF6B	28.9303	4.96e-184
Spleen.ENSG00000196735.7.wgt.RDat	6	32595956	32611429	Spleen	HLA-DQA1	-28.9203	6.62e-184
METSIM.ATF6B.wgt.RDat	6	32065953	32096030	METSIM.ADIPOSE.RNASEQ	ATF6B	28.8999	1.2e-183
Brain_Anterior_cingulate_cortex_BA24.ENSG00000229391.3.wgt.RDat	6	32520490	32527799	Brain_Anterior_cingulate_cortex_BA24	HLA-DRB6	28.7676	5.46e-182
Esophagus_Muscularis.ENSG00000204435.9.wgt.RDat	6	31633168	31637847	Esophagus_Muscularis	CSNK2B	-28.7641	6.03e-182
Brain_Anterior_cingulate_cortex_BA24.ENSG00000237541.3.wgt.RDat	6	32709119	32714992	Brain_Anterior_cingulate_cortex_BA24	HLA-DQA2	28.7635	6.14e-182
Uterus.ENSG00000229391.3.wgt.RDat	6	32520490	32527799	Uterus	HLA-DRB6	28.6062	5.62e-180
Pituitary.ENSG00000229391.3.wgt.RDat	6	32520490	32527799	Pituitary	HLA-DRB6	28.5901	8.92e-180
Lung.ENSG00000229391.3.wgt.RDat	6	32520490	32527799	Lung	HLA-DRB6	28.4665	3.04e-178
Minor_Salivary_Gland.ENSG00000204520.8.wgt.RDat	6	31371356	31383092	Minor_Salivary_Gland	MICA	28.4613	3.53e-178
Thyroid.ENSG00000229391.3.wgt.RDat	6	32520490	32527799	Thyroid	HLA-DRB6	28.4141	1.35e-177
Esophagus_Gastroesophageal_Junction.ENSG00000213676.6.wgt.RDat	6	32083112	32096030	Esophagus_Gastroesophageal_Junction	ATF6B	28.2526	1.32e-175
Prostate.ENSG00000229391.3.wgt.RDat	6	32520490	32527799	Prostate	HLA-DRB6	28.2011	5.66e-175
Brain_Hypothalamus.ENSG00000213676.6.wgt.RDat	6	32083112	32096030	Brain_Hypothalamus	ATF6B	28.1783	1.08e-174
Brain_Cortex.ENSG00000229391.3.wgt.RDat	6	32520490	32527799	Brain_Cortex	HLA-DRB6	28.1566	1.99e-174
Cells_EBV-transformed_lymphocytes.ENSG00000196735.7.wgt.RDat	6	32595956	32611429	Cells_EBV-transformed_lymphocytes	HLA-DQA1	-28.1309	4.11e-174
Prostate.ENSG00000237541.3.wgt.RDat	6	32709119	32714992	Prostate	HLA-DQA2	27.8234	2.26e-170
Brain_Hypothalamus.ENSG00000229391.3.wgt.RDat	6	32520490	32527799	Brain_Hypothalamus	HLA-DRB6	27.7726	9.28e-170
Whole_Blood.ENSG00000204469.8.wgt.RDat	6	31588497	31605548	Whole_Blood	PRRC2A	27.7455	1.98e-169
Skin_Not_Sun_Exposed_Suprapubic.ENSG00000229391.3.wgt.RDat	6	32520490	32527799	Skin_Not_Sun_Exposed_Suprapubic	HLA-DRB6	27.7327	2.82e-169
Pancreas.ENSG00000229391.3.wgt.RDat	6	32520490	32527799	Pancreas	HLA-DRB6	27.6066	9.27e-168
Artery_Aorta.ENSG00000229391.3.wgt.RDat	6	32520490	32527799	Artery_Aorta	HLA-DRB6	27.5911	1.42e-167
Skin_Sun_Exposed_Lower_leg.ENSG00000229391.3.wgt.RDat	6	32520490	32527799	Skin_Sun_Exposed_Lower_leg	HLA-DRB6	27.5701	2.54e-167
Colon_Transverse.ENSG00000229391.3.wgt.RDat	6	32520490	32527799	Colon_Transverse	HLA-DRB6	27.5369	6.36e-167
Brain_Hypothalamus.ENSG00000204463.8.wgt.RDat	6	31606805	31620482	Brain_Hypothalamus	BAG6	27.461	5.13e-166
Skin_Sun_Exposed_Lower_leg.ENSG00000213676.6.wgt.RDat	6	32083112	32096030	Skin_Sun_Exposed_Lower_leg	ATF6B	27.3805	4.68e-165
Skin_Not_Sun_Exposed_Suprapubic.ENSG00000196301.3.wgt.RDat	6	32427598	32441277	Skin_Not_Sun_Exposed_Suprapubic	HLA-DRB9	27.2786	7.62e-164
Muscle_Skeletal.ENSG00000213676.6.wgt.RDat	6	32083112	32096030	Muscle_Skeletal	ATF6B	27.2207	3.7e-163
Liver.ENSG00000213676.6.wgt.RDat	6	32083112	32096030	Liver	ATF6B	27.1702	1.46e-162
Brain_Hippocampus.ENSG00000237541.3.wgt.RDat	6	32709119	32714992	Brain_Hippocampus	HLA-DQA2	27.0717	2.12e-161
Artery_Tibial.ENSG00000229391.3.wgt.RDat	6	32520490	32527799	Artery_Tibial	HLA-DRB6	27.0537	3.45e-161
Brain_Anterior_cingulate_cortex_BA24.ENSG00000204463.8.wgt.RDat	6	31606805	31620482	Brain_Anterior_cingulate_cortex_BA24	BAG6	27.0497	3.85e-161
NTR.HSPA1B.wgt.RDat	6	31795513	31798031	NTR.BLOOD.RNAARR	HSPA1B	27.0198	8.66e-161
Adrenal_Gland.ENSG00000204314.6.wgt.RDat	6	32116136	32121621	Adrenal_Gland	PRRT1	26.9888	2e-160
Small_Intestine_Terminal_Ileum.ENSG00000196126.6.wgt.RDat	6	32546546	32557625	Small_Intestine_Terminal_Ileum	HLA-DRB1	-26.9845	2.25e-160
Prostate.ENSG00000224389.4.wgt.RDat	6	31982539	32003195	Prostate	C4B	-26.7107	3.54e-157
Ovary.ENSG00000204463.8.wgt.RDat	6	31606805	31620482	Ovary	BAG6	26.6556	1.54e-156
Testis.ENSG00000166278.10.wgt.RDat	6	31865562	31913426	Testis	C2	26.5602	1.96e-155
Artery_Coronary.ENSG00000229391.3.wgt.RDat	6	32520490	32527799	Artery_Coronary	HLA-DRB6	26.529	4.49e-155
Colon_Sigmoid.ENSG00000196126.6.wgt.RDat	6	32546546	32557625	Colon_Sigmoid	HLA-DRB1	26.5283	4.57e-155
Brain_Frontal_Cortex_BA9.ENSG00000204463.8.wgt.RDat	6	31606805	31620482	Brain_Frontal_Cortex_BA9	BAG6	26.5148	6.54e-155
Testis.ENSG00000229391.3.wgt.RDat	6	32520490	32527799	Testis	HLA-DRB6	26.4864	1.39e-154
YFS.CSNK2B.wgt.RDat	6	31633013	31638120	YFS.BLOOD.RNAARR	CSNK2B	-26.4856	1.42e-154
Esophagus_Muscularis.ENSG00000213676.6.wgt.RDat	6	32083112	32096030	Esophagus_Muscularis	ATF6B	26.4692	2.19e-154
Esophagus_Mucosa.ENSG00000229391.3.wgt.RDat	6	32520490	32527799	Esophagus_Mucosa	HLA-DRB6	26.3826	2.17e-153
Vagina.ENSG00000229391.3.wgt.RDat	6	32520490	32527799	Vagina	HLA-DRB6	26.1925	3.23e-151
Esophagus_Mucosa.ENSG00000196126.6.wgt.RDat	6	32546546	32557625	Esophagus_Mucosa	HLA-DRB1	-26.008	4.02e-149
Brain_Spinal_cord_cervical_c-1.ENSG00000213676.6.wgt.RDat	6	32083112	32096030	Brain_Spinal_cord_cervical_c-1	ATF6B	25.9064	5.64e-148
Pancreas.ENSG00000213676.6.wgt.RDat	6	32083112	32096030	Pancreas	ATF6B	25.8629	1.74e-147
Brain_Cortex.ENSG00000196126.6.wgt.RDat	6	32546546	32557625	Brain_Cortex	HLA-DRB1	-25.8306	4.02e-147
Artery_Tibial.ENSG00000204385.6.wgt.RDat	6	31830969	31846823	Artery_Tibial	SLC44A4	-25.7821	1.41e-146
Thyroid.ENSG00000204356.7.wgt.RDat	6	31919864	31926856	Thyroid	NELFE	25.704	1.05e-145
NTR.HLA-DRB5.wgt.RDat	6	32485116	32498064	NTR.BLOOD.RNAARR	HLA-DRB5	-25.521	1.15e-143
Skin_Sun_Exposed_Lower_leg.ENSG00000204371.7.wgt.RDat	6	31847536	31865461	Skin_Sun_Exposed_Lower_leg	EHMT2	-25.3252	1.69e-141
Spleen.ENSG00000229391.3.wgt.RDat	6	32520490	32527799	Spleen	HLA-DRB6	25.3129	2.3e-141
Esophagus_Mucosa.ENSG00000196735.7.wgt.RDat	6	32595956	32611429	Esophagus_Mucosa	HLA-DQA1	-25.2546	1.01e-140
Brain_Anterior_cingulate_cortex_BA24.ENSG00000196126.6.wgt.RDat	6	32546546	32557625	Brain_Anterior_cingulate_cortex_BA24	HLA-DRB1	-25.2528	1.06e-140
Adipose_Subcutaneous.ENSG00000213676.6.wgt.RDat	6	32083112	32096030	Adipose_Subcutaneous	ATF6B	25.2449	1.29e-140
Brain_Frontal_Cortex_BA9.ENSG00000204308.6.wgt.RDat	6	32146131	32151657	Brain_Frontal_Cortex_BA9	RNF5	25.1665	9.33e-140
Artery_Aorta.ENSG00000196735.7.wgt.RDat	6	32595956	32611429	Artery_Aorta	HLA-DQA1	-25.1575	1.17e-139
Skin_Not_Sun_Exposed_Suprapubic.ENSG00000196126.6.wgt.RDat	6	32546546	32557625	Skin_Not_Sun_Exposed_Suprapubic	HLA-DRB1	-25.0141	4.29e-138
Brain_Caudate_basal_ganglia.ENSG00000225914.1.wgt.RDat	6	32223488	32233615	Brain_Caudate_basal_ganglia	XXbac-BPG154L12.4	-24.9911	7.64e-138
Thyroid.ENSG00000204469.8.wgt.RDat	6	31588497	31605548	Thyroid	PRRC2A	24.9706	1.28e-137
Breast_Mammary_Tissue.ENSG00000204356.7.wgt.RDat	6	31919864	31926856	Breast_Mammary_Tissue	NELFE	24.8495	2.62e-136
Brain_Spinal_cord_cervical_c-1.ENSG00000204338.4.wgt.RDat	6	31973466	31976176	Brain_Spinal_cord_cervical_c-1	CYP21A1P	24.747	3.34e-135
Adipose_Subcutaneous.ENSG00000196735.7.wgt.RDat	6	32595956	32611429	Adipose_Subcutaneous	HLA-DQA1	-24.7269	5.49e-135
Ovary.ENSG00000204356.7.wgt.RDat	6	31919864	31926856	Ovary	NELFE	24.6926	1.28e-134
Colon_Sigmoid.ENSG00000204435.9.wgt.RDat	6	31633168	31637847	Colon_Sigmoid	CSNK2B	-24.6153	8.65e-134
Whole_Blood.ENSG00000204304.7.wgt.RDat	6	32152512	32157963	Whole_Blood	PBX2	24.5471	4.65e-133
Nerve_Tibial.ENSG00000196126.6.wgt.RDat	6	32546546	32557625	Nerve_Tibial	HLA-DRB1	-24.547	4.66e-133
Adipose_Visceral_Omentum.ENSG00000223534.1.wgt.RDat	6	32628132	32628506	Adipose_Visceral_Omentum	HLA-DQB1-AS1	-24.335	8.36e-131
Uterus.ENSG00000248290.1.wgt.RDat	6	31976391	31980249	Uterus	TNXA	-24.314	1.39e-130
METSIM.HLA-DQB2.wgt.RDat	6	32723875	32731311	METSIM.ADIPOSE.RNASEQ	HLA-DQB2	24.1675	4.89e-129
Stomach.ENSG00000213676.6.wgt.RDat	6	32083112	32096030	Stomach	ATF6B	24.1589	6.02e-129
Stomach.ENSG00000229391.3.wgt.RDat	6	32520490	32527799	Stomach	HLA-DRB6	23.8827	4.64e-126
Thyroid.ENSG00000228962.1.wgt.RDat	6	32358287	32361463	Thyroid	HCG23	23.8694	6.37e-126
Breast_Mammary_Tissue.ENSG00000213676.6.wgt.RDat	6	32083112	32096030	Breast_Mammary_Tissue	ATF6B	23.8352	1.44e-125
Brain_Amygdala.ENSG00000204463.8.wgt.RDat	6	31606805	31620482	Brain_Amygdala	BAG6	23.6964	3.93e-124
Testis.ENSG00000230622.1.wgt.RDat	6	31578860	31579133	Testis	UQCRHP1	23.6564	1.01e-123
Ovary.ENSG00000204290.6.wgt.RDat	6	32361740	32374905	Ovary	BTNL2	-23.4445	1.5e-121
Thyroid.ENSG00000196126.6.wgt.RDat	6	32546546	32557625	Thyroid	HLA-DRB1	-23.3657	9.55e-121
Colon_Transverse.ENSG00000248290.1.wgt.RDat	6	31976391	31980249	Colon_Transverse	TNXA	-23.3648	9.75e-121
Whole_Blood.ENSG00000224557.3.wgt.RDat	6	33080228	33102442	Whole_Blood	HLA-DPB2	-23.3436	1.6e-120
Cells_EBV-transformed_lymphocytes.ENSG00000237541.3.wgt.RDat	6	32709119	32714992	Cells_EBV-transformed_lymphocytes	HLA-DQA2	23.3308	2.16e-120
Colon_Sigmoid.ENSG00000204304.7.wgt.RDat	6	32152512	32157963	Colon_Sigmoid	PBX2	23.2778	7.44e-120
YFS.HLA-DQA2.wgt.RDat	6	32709119	32714992	YFS.BLOOD.RNAARR	HLA-DQA2	-23.2319	2.17e-119
Stomach.ENSG00000204388.5.wgt.RDat	6	31795512	31798031	Stomach	HSPA1B	-23.1089	3.77e-118
Cells_Transformed_fibroblasts.ENSG00000213676.6.wgt.RDat	6	32083112	32096030	Cells_Transformed_fibroblasts	ATF6B	23.0334	2.16e-117
Lung.ENSG00000204338.4.wgt.RDat	6	31973466	31976176	Lung	CYP21A1P	22.9941	5.34e-117
Minor_Salivary_Gland.ENSG00000224389.4.wgt.RDat	6	31982539	32003195	Minor_Salivary_Gland	C4B	-22.9823	7e-117
Brain_Spinal_cord_cervical_c-1.ENSG00000237541.3.wgt.RDat	6	32709119	32714992	Brain_Spinal_cord_cervical_c-1	HLA-DQA2	22.9535	1.36e-116
Thyroid.ENSG00000224557.3.wgt.RDat	6	33080228	33102442	Thyroid	HLA-DPB2	-22.9051	4.14e-116
Brain_Hypothalamus.ENSG00000204338.4.wgt.RDat	6	31973466	31976176	Brain_Hypothalamus	CYP21A1P	22.6442	1.59e-113
Skin_Not_Sun_Exposed_Suprapubic.ENSG00000204388.5.wgt.RDat	6	31795512	31798031	Skin_Not_Sun_Exposed_Suprapubic	HSPA1B	-22.4179	2.63e-111
Artery_Tibial.ENSG00000196735.7.wgt.RDat	6	32595956	32611429	Artery_Tibial	HLA-DQA1	-22.3643	8.77e-111
Artery_Tibial.ENSG00000204338.4.wgt.RDat	6	31973466	31976176	Artery_Tibial	CYP21A1P	22.3416	1.46e-110
METSIM.BAG6.wgt.RDat	6	31606805	31620482	METSIM.ADIPOSE.RNASEQ	BAG6	22.2681	7.53e-110
Liver.ENSG00000204348.5.wgt.RDat	6	31937587	31940069	Liver	DXO	22.2414	1.37e-109
Adrenal_Gland.ENSG00000196735.7.wgt.RDat	6	32595956	32611429	Adrenal_Gland	HLA-DQA1	22.1948	3.85e-109
Muscle_Skeletal.ENSG00000223534.1.wgt.RDat	6	32628132	32628506	Muscle_Skeletal	HLA-DQB1-AS1	-22.1397	1.31e-108
Skin_Not_Sun_Exposed_Suprapubic.ENSG00000224557.3.wgt.RDat	6	33080228	33102442	Skin_Not_Sun_Exposed_Suprapubic	HLA-DPB2	-21.9823	4.25e-107
NTR.MICA.wgt.RDat	6	31371370	31383090	NTR.BLOOD.RNAARR	MICA	21.911	2.04e-106
Testis.ENSG00000204371.7.wgt.RDat	6	31847536	31865461	Testis	EHMT2	-21.8921	3.09e-106
Esophagus_Gastroesophageal_Junction.ENSG00000231852.2.wgt.RDat	6	32006042	32009447	Esophagus_Gastroesophageal_Junction	CYP21A2	21.8409	9.48e-106
Nerve_Tibial.ENSG00000241404.2.wgt.RDat	6	32132435	32135988	Nerve_Tibial	EGFL8	-21.6793	3.22e-104
Esophagus_Mucosa.ENSG00000204314.6.wgt.RDat	6	32116136	32121621	Esophagus_Mucosa	PRRT1	21.6597	4.93e-104
Skin_Sun_Exposed_Lower_leg.ENSG00000196126.6.wgt.RDat	6	32546546	32557625	Skin_Sun_Exposed_Lower_leg	HLA-DRB1	-21.6566	5.26e-104
Skin_Not_Sun_Exposed_Suprapubic.ENSG00000204314.6.wgt.RDat	6	32116136	32121621	Skin_Not_Sun_Exposed_Suprapubic	PRRT1	21.5821	2.64e-103
Brain_Putamen_basal_ganglia.ENSG00000204338.4.wgt.RDat	6	31973466	31976176	Brain_Putamen_basal_ganglia	CYP21A1P	21.5693	3.49e-103
Artery_Coronary.ENSG00000204338.4.wgt.RDat	6	31973466	31976176	Artery_Coronary	CYP21A1P	21.4356	6.23e-102
Lung.ENSG00000196126.6.wgt.RDat	6	32546546	32557625	Lung	HLA-DRB1	-21.3866	1.78e-101
Stomach.ENSG00000204463.8.wgt.RDat	6	31606805	31620482	Stomach	BAG6	21.3409	4.74e-101
Breast_Mammary_Tissue.ENSG00000204314.6.wgt.RDat	6	32116136	32121621	Breast_Mammary_Tissue	PRRT1	21.303	1.07e-100
Breast_Mammary_Tissue.ENSG00000196126.6.wgt.RDat	6	32546546	32557625	Breast_Mammary_Tissue	HLA-DRB1	-21.2586	2.74e-100
Colon_Sigmoid.ENSG00000223534.1.wgt.RDat	6	32628132	32628506	Colon_Sigmoid	HLA-DQB1-AS1	-21.1659	1.97e-99
Lung.ENSG00000224557.3.wgt.RDat	6	33080228	33102442	Lung	HLA-DPB2	-20.9715	1.19e-97
YFS.AIF1.wgt.RDat	6	31582961	31584798	YFS.BLOOD.RNAARR	AIF1	20.9637	1.41e-97
Colon_Transverse.ENSG00000204338.4.wgt.RDat	6	31973466	31976176	Colon_Transverse	CYP21A1P	20.9313	2.78e-97
Small_Intestine_Terminal_Ileum.ENSG00000223534.1.wgt.RDat	6	32628132	32628506	Small_Intestine_Terminal_Ileum	HLA-DQB1-AS1	-20.9295	2.88e-97
CMC.HSPA1L.wgt.RDat	6	31777395	31783501	CMC.BRAIN.RNASEQ	HSPA1L	-20.859	1.26e-96
Heart_Left_Ventricle.ENSG00000223534.1.wgt.RDat	6	32628132	32628506	Heart_Left_Ventricle	HLA-DQB1-AS1	-20.8285	2.39e-96
Brain_Cerebellum.ENSG00000204338.4.wgt.RDat	6	31973466	31976176	Brain_Cerebellum	CYP21A1P	20.8215	2.76e-96
Thyroid.ENSG00000213676.6.wgt.RDat	6	32083112	32096030	Thyroid	ATF6B	20.8018	4.17e-96
Nerve_Tibial.ENSG00000228962.1.wgt.RDat	6	32358287	32361463	Nerve_Tibial	HCG23	20.78	6.57e-96
Adipose_Subcutaneous.ENSG00000204252.8.wgt.RDat	6	32971955	32977389	Adipose_Subcutaneous	HLA-DOA	-20.7697	8.14e-96
Brain_Nucleus_accumbens_basal_ganglia.ENSG00000204338.4.wgt.RDat	6	31973466	31976176	Brain_Nucleus_accumbens_basal_ganglia	CYP21A1P	20.7661	8.77e-96
Brain_Putamen_basal_ganglia.ENSG00000196126.6.wgt.RDat	6	32546546	32557625	Brain_Putamen_basal_ganglia	HLA-DRB1	-20.7459	1.34e-95
Breast_Mammary_Tissue.ENSG00000196735.7.wgt.RDat	6	32595956	32611429	Breast_Mammary_Tissue	HLA-DQA1	-20.7441	1.39e-95
Vagina.ENSG00000231852.2.wgt.RDat	6	32006042	32009447	Vagina	CYP21A2	20.7067	3.01e-95
Small_Intestine_Terminal_Ileum.ENSG00000204267.9.wgt.RDat	6	32789610	32806557	Small_Intestine_Terminal_Ileum	TAP2	-20.6935	3.96e-95
Brain_Substantia_nigra.ENSG00000204338.4.wgt.RDat	6	31973466	31976176	Brain_Substantia_nigra	CYP21A1P	20.6572	8.41e-95
YFS.GTF2H4.wgt.RDat	6	30875961	30881883	YFS.BLOOD.RNAARR	GTF2H4	-20.5422	9.03e-94
Artery_Tibial.ENSG00000196126.6.wgt.RDat	6	32546546	32557625	Artery_Tibial	HLA-DRB1	-20.5016	2.08e-93
Testis.ENSG00000204338.4.wgt.RDat	6	31973466	31976176	Testis	CYP21A1P	20.4602	4.88e-93
Pancreas.ENSG00000223534.1.wgt.RDat	6	32628132	32628506	Pancreas	HLA-DQB1-AS1	-20.4257	9.88e-93
Esophagus_Gastroesophageal_Junction.ENSG00000204463.8.wgt.RDat	6	31606805	31620482	Esophagus_Gastroesophageal_Junction	BAG6	20.4163	1.2e-92
Spleen.ENSG00000196126.6.wgt.RDat	6	32546546	32557625	Spleen	HLA-DRB1	-20.4146	1.24e-92
Esophagus_Mucosa.ENSG00000213676.6.wgt.RDat	6	32083112	32096030	Esophagus_Mucosa	ATF6B	20.3707	3.04e-92
Thyroid.ENSG00000223534.1.wgt.RDat	6	32628132	32628506	Thyroid	HLA-DQB1-AS1	-20.3696	3.11e-92
Whole_Blood.ENSG00000204338.4.wgt.RDat	6	31973466	31976176	Whole_Blood	CYP21A1P	20.3649	3.42e-92
Pancreas.ENSG00000240053.8.wgt.RDat	6	31637944	31641553	Pancreas	LY6G5B	-20.3485	4.78e-92
Brain_Spinal_cord_cervical_c-1.ENSG00000204525.10.wgt.RDat	6	31236526	31239882	Brain_Spinal_cord_cervical_c-1	HLA-C	-20.2584	2.99e-91
Muscle_Skeletal.ENSG00000204356.7.wgt.RDat	6	31919864	31926856	Muscle_Skeletal	NELFE	20.2126	7.59e-91
Heart_Atrial_Appendage.ENSG00000196126.6.wgt.RDat	6	32546546	32557625	Heart_Atrial_Appendage	HLA-DRB1	-20.2051	8.82e-91
METSIM.XXbac-BPG299F13.14.wgt.RDat	6	31167942	31169695	METSIM.ADIPOSE.RNASEQ	XXbac-BPG299F13.14	-20.1944	1.1e-90
Esophagus_Muscularis.ENSG00000199332.1.wgt.RDat	6	31369929	31370027	Esophagus_Muscularis	Y_RNA	20.1826	1.39e-90
Adipose_Subcutaneous.ENSG00000223534.1.wgt.RDat	6	32628132	32628506	Adipose_Subcutaneous	HLA-DQB1-AS1	-20.1694	1.82e-90
Nerve_Tibial.ENSG00000204338.4.wgt.RDat	6	31973466	31976176	Nerve_Tibial	CYP21A1P	20.141	3.23e-90
Adipose_Subcutaneous.ENSG00000204356.7.wgt.RDat	6	31919864	31926856	Adipose_Subcutaneous	NELFE	20.0575	1.74e-89
Thyroid.ENSG00000248290.1.wgt.RDat	6	31976391	31980249	Thyroid	TNXA	-20.0335	2.81e-89
Esophagus_Muscularis.ENSG00000204528.3.wgt.RDat	6	31141512	31145676	Esophagus_Muscularis	PSORS1C3	19.9815	7.97e-89
Nerve_Tibial.ENSG00000204310.6.wgt.RDat	6	32136059	32145873	Nerve_Tibial	AGPAT1	19.8987	4.17e-88
Adrenal_Gland.ENSG00000204427.7.wgt.RDat	6	31654726	31671221	Adrenal_Gland	ABHD16A	19.8862	5.36e-88
Adipose_Visceral_Omentum.ENSG00000196126.6.wgt.RDat	6	32546546	32557625	Adipose_Visceral_Omentum	HLA-DRB1	-19.8801	6.06e-88
Brain_Cerebellum.ENSG00000204525.10.wgt.RDat	6	31236526	31239882	Brain_Cerebellum	HLA-C	-19.8717	7.16e-88
Esophagus_Mucosa.ENSG00000204252.8.wgt.RDat	6	32971955	32977389	Esophagus_Mucosa	HLA-DOA	-19.7819	4.26e-87
Nerve_Tibial.ENSG00000213676.6.wgt.RDat	6	32083112	32096030	Nerve_Tibial	ATF6B	19.7198	1.46e-86
Brain_Nucleus_accumbens_basal_ganglia.ENSG00000225914.1.wgt.RDat	6	32223488	32233615	Brain_Nucleus_accumbens_basal_ganglia	XXbac-BPG154L12.4	-19.7071	1.87e-86
Lung.ENSG00000228962.1.wgt.RDat	6	32358287	32361463	Lung	HCG23	19.699	2.2e-86
Adipose_Visceral_Omentum.ENSG00000213676.6.wgt.RDat	6	32083112	32096030	Adipose_Visceral_Omentum	ATF6B	19.6839	2.96e-86
Minor_Salivary_Gland.ENSG00000204528.3.wgt.RDat	6	31141512	31145676	Minor_Salivary_Gland	PSORS1C3	19.6071	1.34e-85
Brain_Spinal_cord_cervical_c-1.ENSG00000204528.3.wgt.RDat	6	31141512	31145676	Brain_Spinal_cord_cervical_c-1	PSORS1C3	19.6003	1.54e-85
Skin_Sun_Exposed_Lower_leg.ENSG00000204420.4.wgt.RDat	6	31691121	31694491	Skin_Sun_Exposed_Lower_leg	C6orf25	-19.592	1.81e-85
Nerve_Tibial.ENSG00000199332.1.wgt.RDat	6	31369929	31370027	Nerve_Tibial	Y_RNA	19.5901	1.88e-85
Uterus.ENSG00000213676.6.wgt.RDat	6	32083112	32096030	Uterus	ATF6B	19.4999	1.1e-84
Artery_Tibial.ENSG00000204356.7.wgt.RDat	6	31919864	31926856	Artery_Tibial	NELFE	19.4906	1.32e-84
Esophagus_Gastroesophageal_Junction.ENSG00000223534.1.wgt.RDat	6	32628132	32628506	Esophagus_Gastroesophageal_Junction	HLA-DQB1-AS1	-19.4313	4.19e-84
Artery_Aorta.ENSG00000213676.6.wgt.RDat	6	32083112	32096030	Artery_Aorta	ATF6B	19.4307	4.25e-84
Brain_Frontal_Cortex_BA9.ENSG00000196126.6.wgt.RDat	6	32546546	32557625	Brain_Frontal_Cortex_BA9	HLA-DRB1	-19.276	8.55e-83
Adipose_Subcutaneous.ENSG00000204338.4.wgt.RDat	6	31973466	31976176	Adipose_Subcutaneous	CYP21A1P	19.2724	9.16e-83
Whole_Blood.ENSG00000204410.10.wgt.RDat	6	31707725	31730575	Whole_Blood	MSH5	19.2011	3.62e-82
Brain_Caudate_basal_ganglia.ENSG00000204338.4.wgt.RDat	6	31973466	31976176	Brain_Caudate_basal_ganglia	CYP21A1P	19.1818	5.25e-82
Heart_Atrial_Appendage.ENSG00000213676.6.wgt.RDat	6	32083112	32096030	Heart_Atrial_Appendage	ATF6B	19.1371	1.24e-81
Muscle_Skeletal.ENSG00000196126.6.wgt.RDat	6	32546546	32557625	Muscle_Skeletal	HLA-DRB1	-19.1001	2.52e-81
Lung.ENSG00000213676.6.wgt.RDat	6	32083112	32096030	Lung	ATF6B	19.0612	5.3e-81
Cells_Transformed_fibroblasts.ENSG00000204338.4.wgt.RDat	6	31973466	31976176	Cells_Transformed_fibroblasts	CYP21A1P	18.9961	1.84e-80
Thyroid.ENSG00000196735.7.wgt.RDat	6	32595956	32611429	Thyroid	HLA-DQA1	-18.966	3.25e-80
Stomach.ENSG00000204520.8.wgt.RDat	6	31371356	31383092	Stomach	MICA	18.8806	1.65e-79
Adrenal_Gland.ENSG00000213676.6.wgt.RDat	6	32083112	32096030	Adrenal_Gland	ATF6B	18.8055	6.8e-79
Skin_Sun_Exposed_Lower_leg.ENSG00000204356.7.wgt.RDat	6	31919864	31926856	Skin_Sun_Exposed_Lower_leg	NELFE	18.7422	2.24e-78
CMC.chr6:31619553:31620177:clu_26248.wgt.RDat	6	31606805	31620482	CMC.BRAIN.RNASEQ_SPLICING	BAG6	-18.7218	3.29e-78
Adipose_Subcutaneous.ENSG00000198563.9.wgt.RDat	6	31498010	31510225	Adipose_Subcutaneous	DDX39B	-18.7198	3.42e-78
Colon_Transverse.ENSG00000196735.7.wgt.RDat	6	32595956	32611429	Colon_Transverse	HLA-DQA1	-18.7133	3.86e-78
Artery_Coronary.ENSG00000204525.10.wgt.RDat	6	31236526	31239882	Artery_Coronary	HLA-C	-18.68	7.2e-78
Heart_Atrial_Appendage.ENSG00000204338.4.wgt.RDat	6	31973466	31976176	Heart_Atrial_Appendage	CYP21A1P	18.6778	7.5e-78
Colon_Sigmoid.ENSG00000213676.6.wgt.RDat	6	32083112	32096030	Colon_Sigmoid	ATF6B	18.6161	2.38e-77
Pancreas.ENSG00000204356.7.wgt.RDat	6	31919864	31926856	Pancreas	NELFE	18.596	3.46e-77
Thyroid.ENSG00000204424.8.wgt.RDat	6	31674662	31678372	Thyroid	LY6G6F	-18.5624	6.47e-77
Skin_Sun_Exposed_Lower_leg.ENSG00000204308.6.wgt.RDat	6	32146131	32151657	Skin_Sun_Exposed_Lower_leg	RNF5	18.5533	7.67e-77
Testis.ENSG00000204396.6.wgt.RDat	6	31733367	31745108	Testis	VWA7	18.5458	8.81e-77
Brain_Cortex.ENSG00000223534.1.wgt.RDat	6	32628132	32628506	Brain_Cortex	HLA-DQB1-AS1	-18.5239	1.32e-76
Brain_Putamen_basal_ganglia.ENSG00000228789.2.wgt.RDat	6	31021227	31027667	Brain_Putamen_basal_ganglia	HCG22	-18.5236	1.33e-76
Adipose_Visceral_Omentum.ENSG00000228962.1.wgt.RDat	6	32358287	32361463	Adipose_Visceral_Omentum	HCG23	18.48	2.99e-76
Brain_Nucleus_accumbens_basal_ganglia.ENSG00000204351.7.wgt.RDat	6	31926888	31937532	Brain_Nucleus_accumbens_basal_ganglia	SKIV2L	-18.4202	9.05e-76
Thyroid.ENSG00000204385.6.wgt.RDat	6	31830969	31846823	Thyroid	SLC44A4	-18.4075	1.14e-75
Artery_Tibial.ENSG00000223534.1.wgt.RDat	6	32628132	32628506	Artery_Tibial	HLA-DQB1-AS1	-18.4029	1.24e-75
Artery_Aorta.ENSG00000248290.1.wgt.RDat	6	31976391	31980249	Artery_Aorta	TNXA	-18.3918	1.53e-75
Brain_Hypothalamus.ENSG00000204356.7.wgt.RDat	6	31919864	31926856	Brain_Hypothalamus	NELFE	18.3546	3.03e-75
Stomach.ENSG00000204351.7.wgt.RDat	6	31926888	31937532	Stomach	SKIV2L	-18.3528	3.13e-75
Skin_Not_Sun_Exposed_Suprapubic.ENSG00000213676.6.wgt.RDat	6	32083112	32096030	Skin_Not_Sun_Exposed_Suprapubic	ATF6B	18.3504	3.27e-75
Small_Intestine_Terminal_Ileum.ENSG00000240053.8.wgt.RDat	6	31637944	31641553	Small_Intestine_Terminal_Ileum	LY6G5B	-18.3381	4.11e-75
Muscle_Skeletal.ENSG00000204257.10.wgt.RDat	6	32916390	32936871	Muscle_Skeletal	HLA-DMA	-18.3349	4.35e-75
Lung.ENSG00000248290.1.wgt.RDat	6	31976391	31980249	Lung	TNXA	-18.3293	4.83e-75
Nerve_Tibial.ENSG00000204356.7.wgt.RDat	6	31919864	31926856	Nerve_Tibial	NELFE	18.316	6.17e-75
METSIM.MICA.wgt.RDat	6	31371356	31383092	METSIM.ADIPOSE.RNASEQ	MICA	18.3148	6.31e-75
Thyroid.ENSG00000231500.2.wgt.RDat	6	33239825	33244287	Thyroid	RPS18	18.2455	2.25e-74
Brain_Hippocampus.ENSG00000204338.4.wgt.RDat	6	31973466	31976176	Brain_Hippocampus	CYP21A1P	18.2197	3.6e-74
Esophagus_Gastroesophageal_Junction.ENSG00000204356.7.wgt.RDat	6	31919864	31926856	Esophagus_Gastroesophageal_Junction	NELFE	18.2178	3.73e-74
Cells_Transformed_fibroblasts.ENSG00000168394.9.wgt.RDat	6	32812986	32821755	Cells_Transformed_fibroblasts	TAP1	-18.1778	7.74e-74
Whole_Blood.ENSG00000223534.1.wgt.RDat	6	32628132	32628506	Whole_Blood	HLA-DQB1-AS1	-18.173	8.45e-74
Brain_Hypothalamus.ENSG00000240053.8.wgt.RDat	6	31637944	31641553	Brain_Hypothalamus	LY6G5B	-18.1526	1.22e-73
Esophagus_Mucosa.ENSG00000240053.8.wgt.RDat	6	31637944	31641553	Esophagus_Mucosa	LY6G5B	-18.1187	2.27e-73
Esophagus_Mucosa.ENSG00000248290.1.wgt.RDat	6	31976391	31980249	Esophagus_Mucosa	TNXA	-17.9976	2.03e-72
Thyroid.ENSG00000204351.7.wgt.RDat	6	31926888	31937532	Thyroid	SKIV2L	-17.996	2.1e-72
Liver.ENSG00000204351.7.wgt.RDat	6	31926888	31937532	Liver	SKIV2L	-17.9933	2.2e-72
Brain_Nucleus_accumbens_basal_ganglia.ENSG00000204528.3.wgt.RDat	6	31141512	31145676	Brain_Nucleus_accumbens_basal_ganglia	PSORS1C3	17.9932	2.2e-72
Artery_Coronary.ENSG00000226979.4.wgt.RDat	6	31539831	31542101	Artery_Coronary	LTA	-17.9834	2.63e-72
Cells_Transformed_fibroblasts.ENSG00000204356.7.wgt.RDat	6	31919864	31926856	Cells_Transformed_fibroblasts	NELFE	17.9642	3.71e-72
Adipose_Visceral_Omentum.ENSG00000204314.6.wgt.RDat	6	32116136	32121621	Adipose_Visceral_Omentum	PRRT1	17.9642	3.71e-72
Colon_Sigmoid.ENSG00000204351.7.wgt.RDat	6	31926888	31937532	Colon_Sigmoid	SKIV2L	-17.9606	3.96e-72
Thyroid.ENSG00000204420.4.wgt.RDat	6	31691121	31694491	Thyroid	C6orf25	-17.9575	4.19e-72
Esophagus_Gastroesophageal_Junction.ENSG00000204308.6.wgt.RDat	6	32146131	32151657	Esophagus_Gastroesophageal_Junction	RNF5	17.9551	4.38e-72
YFS.DDAH2.wgt.RDat	6	31694815	31698394	YFS.BLOOD.RNAARR	DDAH2	-17.932	6.64e-72
Vagina.ENSG00000196126.6.wgt.RDat	6	32546546	32557625	Vagina	HLA-DRB1	-17.906	1.06e-71
Whole_Blood.ENSG00000204520.8.wgt.RDat	6	31371356	31383092	Whole_Blood	MICA	17.8617	2.34e-71
Artery_Tibial.ENSG00000204252.8.wgt.RDat	6	32971955	32977389	Artery_Tibial	HLA-DOA	-17.8611	2.37e-71
Esophagus_Muscularis.ENSG00000204338.4.wgt.RDat	6	31973466	31976176	Esophagus_Muscularis	CYP21A1P	17.852	2.79e-71
Esophagus_Mucosa.ENSG00000204387.8.wgt.RDat	6	31802385	31807541	Esophagus_Mucosa	C6orf48	-17.8234	4.65e-71
Artery_Tibial.ENSG00000116793.11.wgt.RDat	1	114000000	114000000	Artery_Tibial	PHTF1	-17.8	4.99e-71
Artery_Coronary.ENSG00000204410.10.wgt.RDat	6	31707725	31730575	Artery_Coronary	MSH5	17.7922	8.12e-71
Brain_Anterior_cingulate_cortex_BA24.ENSG00000204338.4.wgt.RDat	6	31973466	31976176	Brain_Anterior_cingulate_cortex_BA24	CYP21A1P	17.6492	1.03e-69
Cells_Transformed_fibroblasts.ENSG00000199332.1.wgt.RDat	6	31369929	31370027	Cells_Transformed_fibroblasts	Y_RNA	17.6212	1.69e-69
Esophagus_Gastroesophageal_Junction.ENSG00000228962.1.wgt.RDat	6	32358287	32361463	Esophagus_Gastroesophageal_Junction	HCG23	17.5861	3.15e-69
Brain_Frontal_Cortex_BA9.ENSG00000204351.7.wgt.RDat	6	31926888	31937532	Brain_Frontal_Cortex_BA9	SKIV2L	-17.5791	3.56e-69
Cells_Transformed_fibroblasts.ENSG00000204528.3.wgt.RDat	6	31141512	31145676	Cells_Transformed_fibroblasts	PSORS1C3	17.5765	3.73e-69
Esophagus_Muscularis.ENSG00000204356.7.wgt.RDat	6	31919864	31926856	Esophagus_Muscularis	NELFE	17.5758	3.77e-69
Pituitary.ENSG00000204338.4.wgt.RDat	6	31973466	31976176	Pituitary	CYP21A1P	17.5733	3.95e-69
Artery_Aorta.ENSG00000204338.4.wgt.RDat	6	31973466	31976176	Artery_Aorta	CYP21A1P	17.5545	5.5e-69
Artery_Coronary.ENSG00000204528.3.wgt.RDat	6	31141512	31145676	Artery_Coronary	PSORS1C3	17.5056	1.3e-68
Whole_Blood.ENSG00000198563.9.wgt.RDat	6	31498010	31510225	Whole_Blood	DDX39B	-17.5056	1.3e-68
Esophagus_Gastroesophageal_Junction.ENSG00000240053.8.wgt.RDat	6	31637944	31641553	Esophagus_Gastroesophageal_Junction	LY6G5B	-17.4869	1.8e-68
Artery_Aorta.ENSG00000204351.7.wgt.RDat	6	31926888	31937532	Artery_Aorta	SKIV2L	-17.4077	7.21e-68
Small_Intestine_Terminal_Ileum.ENSG00000241287.1.wgt.RDat	6	32630131	32630227	Small_Intestine_Terminal_Ileum	XXbac-BPG254F23.6	-17.3853	1.07e-67
Brain_Substantia_nigra.ENSG00000196126.6.wgt.RDat	6	32546546	32557625	Brain_Substantia_nigra	HLA-DRB1	-17.3797	1.18e-67
YFS.TAP2.wgt.RDat	6	32781544	32806599	YFS.BLOOD.RNAARR	TAP2	-17.375	1.28e-67
Esophagus_Muscularis.ENSG00000204351.7.wgt.RDat	6	31926888	31937532	Esophagus_Muscularis	SKIV2L	-17.3683	1.43e-67
METSIM.C4A.wgt.RDat	6	31949801	31970458	METSIM.ADIPOSE.RNASEQ	C4A	-17.3612	1.62e-67
Heart_Atrial_Appendage.ENSG00000204351.7.wgt.RDat	6	31926888	31937532	Heart_Atrial_Appendage	SKIV2L	-17.3298	2.8e-67
Nerve_Tibial.ENSG00000204435.9.wgt.RDat	6	31633168	31637847	Nerve_Tibial	CSNK2B	-17.2649	8.65e-67
Artery_Tibial.ENSG00000204351.7.wgt.RDat	6	31926888	31937532	Artery_Tibial	SKIV2L	-17.2643	8.74e-67
Minor_Salivary_Gland.ENSG00000232629.4.wgt.RDat	6	32723875	32731311	Minor_Salivary_Gland	HLA-DQB2	17.2567	9.96e-67
Artery_Coronary.ENSG00000248290.1.wgt.RDat	6	31976391	31980249	Artery_Coronary	TNXA	-17.2266	1.68e-66
Pituitary.ENSG00000204248.6.wgt.RDat	6	33130458	33160276	Pituitary	COL11A2	-17.2067	2.37e-66
Pituitary.ENSG00000196735.7.wgt.RDat	6	32595956	32611429	Pituitary	HLA-DQA1	-17.2009	2.61e-66
Nerve_Tibial.ENSG00000204308.6.wgt.RDat	6	32146131	32151657	Nerve_Tibial	RNF5	17.1641	4.93e-66
Skin_Sun_Exposed_Lower_leg.ENSG00000204520.8.wgt.RDat	6	31371356	31383092	Skin_Sun_Exposed_Lower_leg	MICA	17.1082	1.29e-65
Vagina.ENSG00000204338.4.wgt.RDat	6	31973466	31976176	Vagina	CYP21A1P	17.0977	1.54e-65
Breast_Mammary_Tissue.ENSG00000231852.2.wgt.RDat	6	32006042	32009447	Breast_Mammary_Tissue	CYP21A2	17.0926	1.68e-65
Adipose_Subcutaneous.ENSG00000196126.6.wgt.RDat	6	32546546	32557625	Adipose_Subcutaneous	HLA-DRB1	-17.09	1.76e-65
Small_Intestine_Terminal_Ileum.ENSG00000179344.12.wgt.RDat	6	32627244	32636160	Small_Intestine_Terminal_Ileum	HLA-DQB1	-17.0603	2.93e-65
Esophagus_Mucosa.ENSG00000204427.7.wgt.RDat	6	31654726	31671221	Esophagus_Mucosa	ABHD16A	17.0551	3.21e-65
Minor_Salivary_Gland.ENSG00000248290.1.wgt.RDat	6	31976391	31980249	Minor_Salivary_Gland	TNXA	-17.0458	3.76e-65
Colon_Sigmoid.ENSG00000248290.1.wgt.RDat	6	31976391	31980249	Colon_Sigmoid	TNXA	-17.0453	3.79e-65
Brain_Caudate_basal_ganglia.ENSG00000231852.2.wgt.RDat	6	32006042	32009447	Brain_Caudate_basal_ganglia	CYP21A2	17.0447	3.83e-65
Artery_Aorta.ENSG00000196126.6.wgt.RDat	6	32546546	32557625	Artery_Aorta	HLA-DRB1	-17.0405	4.12e-65
Small_Intestine_Terminal_Ileum.ENSG00000204351.7.wgt.RDat	6	31926888	31937532	Small_Intestine_Terminal_Ileum	SKIV2L	-17.0086	7.09e-65
Brain_Cortex.ENSG00000204351.7.wgt.RDat	6	31926888	31937532	Brain_Cortex	SKIV2L	-17.0048	7.57e-65
Adipose_Subcutaneous.ENSG00000081026.14.wgt.RDat	1	114000000	114000000	Adipose_Subcutaneous	MAGI3	-17	1.49e-64
Pituitary.ENSG00000204528.3.wgt.RDat	6	31141512	31145676	Pituitary	PSORS1C3	16.9836	1.09e-64
Brain_Anterior_cingulate_cortex_BA24.ENSG00000228962.1.wgt.RDat	6	32358287	32361463	Brain_Anterior_cingulate_cortex_BA24	HCG23	-16.9813	1.13e-64
Esophagus_Muscularis.ENSG00000204520.8.wgt.RDat	6	31371356	31383092	Esophagus_Muscularis	MICA	16.9567	1.72e-64
Muscle_Skeletal.ENSG00000204287.9.wgt.RDat	6	32407619	32412823	Muscle_Skeletal	HLA-DRA	16.9351	2.48e-64
Artery_Coronary.ENSG00000223534.1.wgt.RDat	6	32628132	32628506	Artery_Coronary	HLA-DQB1-AS1	-16.9348	2.49e-64
Breast_Mammary_Tissue.ENSG00000271581.1.wgt.RDat	6	31324424	31325414	Breast_Mammary_Tissue	XXbac-BPG248L24.12	16.9252	2.93e-64
Pituitary.ENSG00000240053.8.wgt.RDat	6	31637944	31641553	Pituitary	LY6G5B	-16.9177	3.33e-64
Colon_Sigmoid.ENSG00000240053.8.wgt.RDat	6	31637944	31641553	Colon_Sigmoid	LY6G5B	-16.855	9.63e-64
Stomach.ENSG00000204528.3.wgt.RDat	6	31141512	31145676	Stomach	PSORS1C3	16.8375	1.3e-63
Adipose_Subcutaneous.ENSG00000204314.6.wgt.RDat	6	32116136	32121621	Adipose_Subcutaneous	PRRT1	16.8222	1.68e-63
Adipose_Visceral_Omentum.ENSG00000196301.3.wgt.RDat	6	32427598	32441277	Adipose_Visceral_Omentum	HLA-DRB9	16.8025	2.34e-63
Colon_Sigmoid.ENSG00000204338.4.wgt.RDat	6	31973466	31976176	Colon_Sigmoid	CYP21A1P	16.789	2.94e-63
Brain_Cortex.ENSG00000232629.4.wgt.RDat	6	32723875	32731311	Brain_Cortex	HLA-DQB2	16.7834	3.23e-63
Artery_Aorta.ENSG00000224557.3.wgt.RDat	6	33080228	33102442	Artery_Aorta	HLA-DPB2	-16.7725	3.88e-63
Lung.ENSG00000204209.6.wgt.RDat	6	33286335	33297046	Lung	DAXX	-16.7268	8.36e-63
Brain_Spinal_cord_cervical_c-1.ENSG00000204351.7.wgt.RDat	6	31926888	31937532	Brain_Spinal_cord_cervical_c-1	SKIV2L	-16.6874	1.62e-62
Small_Intestine_Terminal_Ileum.ENSG00000229391.3.wgt.RDat	6	32520490	32527799	Small_Intestine_Terminal_Ileum	HLA-DRB6	16.6793	1.85e-62
Skin_Not_Sun_Exposed_Suprapubic.ENSG00000271581.1.wgt.RDat	6	31324424	31325414	Skin_Not_Sun_Exposed_Suprapubic	XXbac-BPG248L24.12	16.674	2.02e-62
Skin_Sun_Exposed_Lower_leg.ENSG00000204267.9.wgt.RDat	6	32789610	32806557	Skin_Sun_Exposed_Lower_leg	TAP2	16.6564	2.72e-62
Colon_Transverse.ENSG00000223534.1.wgt.RDat	6	32628132	32628506	Colon_Transverse	HLA-DQB1-AS1	-16.6514	2.96e-62
METSIM.HLA-C.wgt.RDat	6	31236526	31239907	METSIM.ADIPOSE.RNASEQ	HLA-C	-16.6319	4.09e-62
Adipose_Visceral_Omentum.ENSG00000204396.6.wgt.RDat	6	31733367	31745108	Adipose_Visceral_Omentum	VWA7	16.6284	4.34e-62
Artery_Tibial.ENSG00000243649.4.wgt.RDat	6	31913450	31919861	Artery_Tibial	CFB	-16.6107	5.83e-62
Prostate.ENSG00000204351.7.wgt.RDat	6	31926888	31937532	Prostate	SKIV2L	-16.6105	5.85e-62
Cells_Transformed_fibroblasts.ENSG00000226167.1.wgt.RDat	1	114000000	114000000	Cells_Transformed_fibroblasts	AP4B1-AS1	-16.6	7.23e-62
Muscle_Skeletal.ENSG00000204301.5.wgt.RDat	6	32162620	32191844	Muscle_Skeletal	NOTCH4	16.5613	1.33e-61
Colon_Sigmoid.ENSG00000231852.2.wgt.RDat	6	32006042	32009447	Colon_Sigmoid	CYP21A2	16.5387	1.93e-61
Whole_Blood.ENSG00000204315.3.wgt.RDat	6	32096484	32098068	Whole_Blood	FKBPL	-16.531	2.2e-61
Brain_Amygdala.ENSG00000232629.4.wgt.RDat	6	32723875	32731311	Brain_Amygdala	HLA-DQB2	16.5249	2.43e-61
Artery_Coronary.ENSG00000137411.12.wgt.RDat	6	30881982	30894236	Artery_Coronary	VARS2	16.5197	2.65e-61
Skin_Sun_Exposed_Lower_leg.ENSG00000204314.6.wgt.RDat	6	32116136	32121621	Skin_Sun_Exposed_Lower_leg	PRRT1	16.512	3.01e-61
Cells_EBV-transformed_lymphocytes.ENSG00000196126.6.wgt.RDat	6	32546546	32557625	Cells_EBV-transformed_lymphocytes	HLA-DRB1	-16.4919	4.2e-61
Brain_Putamen_basal_ganglia.ENSG00000204351.7.wgt.RDat	6	31926888	31937532	Brain_Putamen_basal_ganglia	SKIV2L	-16.4673	6.3e-61
Brain_Cerebellum.ENSG00000204390.8.wgt.RDat	6	31777396	31782842	Brain_Cerebellum	HSPA1L	-16.466	6.44e-61
Testis.ENSG00000223534.1.wgt.RDat	6	32628132	32628506	Testis	HLA-DQB1-AS1	-16.4651	6.53e-61
Skin_Sun_Exposed_Lower_leg.ENSG00000224557.3.wgt.RDat	6	33080228	33102442	Skin_Sun_Exposed_Lower_leg	HLA-DPB2	-16.4621	6.87e-61
Pancreas.ENSG00000204528.3.wgt.RDat	6	31141512	31145676	Pancreas	PSORS1C3	16.3873	2.36e-60
Brain_Cortex.ENSG00000204338.4.wgt.RDat	6	31973466	31976176	Brain_Cortex	CYP21A1P	16.3729	2.98e-60
Whole_Blood.ENSG00000204267.9.wgt.RDat	6	32789610	32806557	Whole_Blood	TAP2	-16.3502	4.34e-60
Colon_Sigmoid.ENSG00000204463.8.wgt.RDat	6	31606805	31620482	Colon_Sigmoid	BAG6	16.3414	5.01e-60
Stomach.ENSG00000223534.1.wgt.RDat	6	32628132	32628506	Stomach	HLA-DQB1-AS1	-16.2771	1.43e-59
Testis.ENSG00000204296.7.wgt.RDat	6	32256303	32339684	Testis	C6orf10	16.256	2.02e-59
Skin_Sun_Exposed_Lower_leg.ENSG00000204528.3.wgt.RDat	6	31141512	31145676	Skin_Sun_Exposed_Lower_leg	PSORS1C3	16.2172	3.81e-59
Thyroid.ENSG00000204528.3.wgt.RDat	6	31141512	31145676	Thyroid	PSORS1C3	16.1964	5.34e-59
Artery_Aorta.ENSG00000231389.3.wgt.RDat	6	33032346	33041549	Artery_Aorta	HLA-DPA1	16.1915	5.79e-59
Adipose_Subcutaneous.ENSG00000224557.3.wgt.RDat	6	33080228	33102442	Adipose_Subcutaneous	HLA-DPB2	-16.1734	7.76e-59
Brain_Caudate_basal_ganglia.ENSG00000204351.7.wgt.RDat	6	31926888	31937532	Brain_Caudate_basal_ganglia	SKIV2L	-16.1712	8.05e-59
Colon_Transverse.ENSG00000204528.3.wgt.RDat	6	31141512	31145676	Colon_Transverse	PSORS1C3	16.1653	8.87e-59
Uterus.ENSG00000231852.2.wgt.RDat	6	32006042	32009447	Uterus	CYP21A2	16.1637	9.09e-59
Whole_Blood.ENSG00000240053.8.wgt.RDat	6	31637944	31641553	Whole_Blood	LY6G5B	-16.1608	9.53e-59
Muscle_Skeletal.ENSG00000204444.6.wgt.RDat	6	31623248	31625987	Muscle_Skeletal	APOM	16.1498	1.14e-58
Liver.ENSG00000223534.1.wgt.RDat	6	32628132	32628506	Liver	HLA-DQB1-AS1	-16.1434	1.26e-58
Adipose_Subcutaneous.ENSG00000204438.6.wgt.RDat	6	31629006	31634060	Adipose_Subcutaneous	GPANK1	-16.1326	1.51e-58
Cells_EBV-transformed_lymphocytes.ENSG00000204528.3.wgt.RDat	6	31141512	31145676	Cells_EBV-transformed_lymphocytes	PSORS1C3	16.1136	2.05e-58
Brain_Hippocampus.ENSG00000204267.9.wgt.RDat	6	32789610	32806557	Brain_Hippocampus	TAP2	16.1007	2.52e-58
Breast_Mammary_Tissue.ENSG00000223534.1.wgt.RDat	6	32628132	32628506	Breast_Mammary_Tissue	HLA-DQB1-AS1	-16.0835	3.33e-58
Testis.ENSG00000196126.6.wgt.RDat	6	32546546	32557625	Testis	HLA-DRB1	-16.0312	7.74e-58
Esophagus_Gastroesophageal_Junction.ENSG00000196735.7.wgt.RDat	6	32595956	32611429	Esophagus_Gastroesophageal_Junction	HLA-DQA1	-16.0198	9.3e-58
Adrenal_Gland.ENSG00000240053.8.wgt.RDat	6	31637944	31641553	Adrenal_Gland	LY6G5B	-16.0169	9.75e-58
Whole_Blood.ENSG00000229391.3.wgt.RDat	6	32520490	32527799	Whole_Blood	HLA-DRB6	16.0146	1.01e-57
Adrenal_Gland.ENSG00000204267.9.wgt.RDat	6	32789610	32806557	Adrenal_Gland	TAP2	-15.9947	1.39e-57
Esophagus_Gastroesophageal_Junction.ENSG00000204338.4.wgt.RDat	6	31973466	31976176	Esophagus_Gastroesophageal_Junction	CYP21A1P	15.9489	2.9e-57
Small_Intestine_Terminal_Ileum.ENSG00000231852.2.wgt.RDat	6	32006042	32009447	Small_Intestine_Terminal_Ileum	CYP21A2	15.9408	3.3e-57
Cells_Transformed_fibroblasts.ENSG00000240053.8.wgt.RDat	6	31637944	31641553	Cells_Transformed_fibroblasts	LY6G5B	-15.9269	4.12e-57
Artery_Tibial.ENSG00000213676.6.wgt.RDat	6	32083112	32096030	Artery_Tibial	ATF6B	15.9241	4.31e-57
Vagina.ENSG00000204301.5.wgt.RDat	6	32162620	32191844	Vagina	NOTCH4	15.9036	5.98e-57
Pituitary.ENSG00000204351.7.wgt.RDat	6	31926888	31937532	Pituitary	SKIV2L	-15.8653	1.1e-56
Pituitary.ENSG00000248290.1.wgt.RDat	6	31976391	31980249	Pituitary	TNXA	-15.8522	1.36e-56
Skin_Not_Sun_Exposed_Suprapubic.ENSG00000240053.8.wgt.RDat	6	31637944	31641553	Skin_Not_Sun_Exposed_Suprapubic	LY6G5B	-15.8158	2.42e-56
Brain_Hippocampus.ENSG00000240053.8.wgt.RDat	6	31637944	31641553	Brain_Hippocampus	LY6G5B	-15.795	3.37e-56
Lung.ENSG00000204351.7.wgt.RDat	6	31926888	31937532	Lung	SKIV2L	-15.7766	4.51e-56
Adipose_Visceral_Omentum.ENSG00000204525.10.wgt.RDat	6	31236526	31239882	Adipose_Visceral_Omentum	HLA-C	-15.773	4.77e-56
Prostate.ENSG00000204428.8.wgt.RDat	6	31644461	31651817	Prostate	LY6G5C	15.7058	1.38e-55
Whole_Blood.ENSG00000204351.7.wgt.RDat	6	31926888	31937532	Whole_Blood	SKIV2L	-15.6989	1.54e-55
NTR.SLC44A4.wgt.RDat	6	31830973	31846823	NTR.BLOOD.RNAARR	SLC44A4	-15.6756	2.22e-55
Nerve_Tibial.ENSG00000231852.2.wgt.RDat	6	32006042	32009447	Nerve_Tibial	CYP21A2	15.6421	3.76e-55
Brain_Nucleus_accumbens_basal_ganglia.ENSG00000232629.4.wgt.RDat	6	32723875	32731311	Brain_Nucleus_accumbens_basal_ganglia	HLA-DQB2	15.6388	3.96e-55
Artery_Aorta.ENSG00000204520.8.wgt.RDat	6	31371356	31383092	Artery_Aorta	MICA	15.6378	4.03e-55
Brain_Cerebellar_Hemisphere.ENSG00000116793.11.wgt.RDat	1	114000000	114000000	Brain_Cerebellar_Hemisphere	PHTF1	-15.6	1.59e-54
Adipose_Visceral_Omentum.ENSG00000204528.3.wgt.RDat	6	31141512	31145676	Adipose_Visceral_Omentum	PSORS1C3	15.5808	9.83e-55
Muscle_Skeletal.ENSG00000204308.6.wgt.RDat	6	32146131	32151657	Muscle_Skeletal	RNF5	15.5674	1.21e-54
Adrenal_Gland.ENSG00000204228.3.wgt.RDat	6	33172419	33174608	Adrenal_Gland	HSD17B8	15.5627	1.3e-54
Testis.ENSG00000204351.7.wgt.RDat	6	31926888	31937532	Testis	SKIV2L	-15.514	2.79e-54
Esophagus_Muscularis.ENSG00000223534.1.wgt.RDat	6	32628132	32628506	Esophagus_Muscularis	HLA-DQB1-AS1	-15.4945	3.78e-54
Esophagus_Muscularis.ENSG00000248290.1.wgt.RDat	6	31976391	31980249	Esophagus_Muscularis	TNXA	-15.4898	4.07e-54
Breast_Mammary_Tissue.ENSG00000224557.3.wgt.RDat	6	33080228	33102442	Breast_Mammary_Tissue	HLA-DPB2	-15.4589	6.57e-54
Skin_Not_Sun_Exposed_Suprapubic.ENSG00000234745.5.wgt.RDat	6	31321649	31324219	Skin_Not_Sun_Exposed_Suprapubic	HLA-B	15.4566	6.81e-54
Spleen.ENSG00000196301.3.wgt.RDat	6	32427598	32441277	Spleen	HLA-DRB9	15.4123	1.35e-53
Nerve_Tibial.ENSG00000204520.8.wgt.RDat	6	31371356	31383092	Nerve_Tibial	MICA	15.3852	2.06e-53
Adipose_Subcutaneous.ENSG00000240053.8.wgt.RDat	6	31637944	31641553	Adipose_Subcutaneous	LY6G5B	-15.3848	2.07e-53
Minor_Salivary_Gland.ENSG00000204351.7.wgt.RDat	6	31926888	31937532	Minor_Salivary_Gland	SKIV2L	-15.3656	2.79e-53
Prostate.ENSG00000271581.1.wgt.RDat	6	31324424	31325414	Prostate	XXbac-BPG248L24.12	15.3631	2.9e-53
Heart_Left_Ventricle.ENSG00000240053.8.wgt.RDat	6	31637944	31641553	Heart_Left_Ventricle	LY6G5B	-15.3251	5.2e-53
Small_Intestine_Terminal_Ileum.ENSG00000248290.1.wgt.RDat	6	31976391	31980249	Small_Intestine_Terminal_Ileum	TNXA	-15.3138	6.19e-53
Skin_Sun_Exposed_Lower_leg.ENSG00000081026.14.wgt.RDat	1	114000000	114000000	Skin_Sun_Exposed_Lower_leg	MAGI3	-15.3	3.92e-53
Skin_Sun_Exposed_Lower_leg.ENSG00000248290.1.wgt.RDat	6	31976391	31980249	Skin_Sun_Exposed_Lower_leg	TNXA	-15.298	7.88e-53
Testis.ENSG00000204520.8.wgt.RDat	6	31371356	31383092	Testis	MICA	15.2826	9.98e-53
Nerve_Tibial.ENSG00000224796.1.wgt.RDat	6	33047228	33047637	Nerve_Tibial	RPL32P1	15.276	1.11e-52
Brain_Nucleus_accumbens_basal_ganglia.ENSG00000204525.10.wgt.RDat	6	31236526	31239882	Brain_Nucleus_accumbens_basal_ganglia	HLA-C	-15.2412	1.88e-52
Brain_Caudate_basal_ganglia.ENSG00000196126.6.wgt.RDat	6	32546546	32557625	Brain_Caudate_basal_ganglia	HLA-DRB1	-15.2296	2.25e-52
Brain_Amygdala.ENSG00000204525.10.wgt.RDat	6	31236526	31239882	Brain_Amygdala	HLA-C	-15.218	2.68e-52
Ovary.ENSG00000204338.4.wgt.RDat	6	31973466	31976176	Ovary	CYP21A1P	15.213	2.9e-52
Esophagus_Mucosa.ENSG00000255552.3.wgt.RDat	6	31679548	31681842	Esophagus_Mucosa	LY6G6E	15.2117	2.96e-52
METSIM.HLA-DQB1.wgt.RDat	6	32627244	32636160	METSIM.ADIPOSE.RNASEQ	HLA-DQB1	-15.2035	3.35e-52
Esophagus_Muscularis.ENSG00000240053.8.wgt.RDat	6	31637944	31641553	Esophagus_Muscularis	LY6G5B	-15.2026	3.4e-52
Brain_Cerebellum.ENSG00000226167.1.wgt.RDat	1	114000000	114000000	Brain_Cerebellum	AP4B1-AS1	-15.2	2.13e-52
Testis.ENSG00000231128.1.wgt.RDat	1	114000000	114000000	Testis	RP5-1073O3.2	-15.2	3.74e-52
Lung.ENSG00000204308.6.wgt.RDat	6	32146131	32151657	Lung	RNF5	15.1821	4.65e-52
METSIM.HLA-DOA.wgt.RDat	6	32971955	32977389	METSIM.ADIPOSE.RNASEQ	HLA-DOA	-15.1722	5.4e-52
Artery_Coronary.ENSG00000224557.3.wgt.RDat	6	33080228	33102442	Artery_Coronary	HLA-DPB2	-15.1714	5.47e-52
Pituitary.ENSG00000223534.1.wgt.RDat	6	32628132	32628506	Pituitary	HLA-DQB1-AS1	-15.1677	5.79e-52
Colon_Transverse.ENSG00000204525.10.wgt.RDat	6	31236526	31239882	Colon_Transverse	HLA-C	-15.1223	1.15e-51
Cells_EBV-transformed_lymphocytes.ENSG00000118655.4.wgt.RDat	1	114000000	114000000	Cells_EBV-transformed_lymphocytes	DCLRE1B	-15.1	1.74e-51
Adrenal_Gland.ENSG00000224389.4.wgt.RDat	6	31982539	32003195	Adrenal_Gland	C4B	-15.0719	2.48e-51
YFS.HSPA1B.wgt.RDat	6	31795512	31798031	YFS.BLOOD.RNAARR	HSPA1B	15.0603	2.95e-51
Skin_Sun_Exposed_Lower_leg.ENSG00000231389.3.wgt.RDat	6	33032346	33041549	Skin_Sun_Exposed_Lower_leg	HLA-DPA1	15.0367	4.22e-51
Testis.ENSG00000204528.3.wgt.RDat	6	31141512	31145676	Testis	PSORS1C3	15.0228	5.2e-51
Nerve_Tibial.ENSG00000223501.4.wgt.RDat	6	33218049	33239786	Nerve_Tibial	VPS52	15.01	6.31e-51
Heart_Left_Ventricle.ENSG00000272501.1.wgt.RDat	6	31162977	31165814	Heart_Left_Ventricle	XXbac-BPG299F13.17	-15.0098	6.33e-51
YFS.LST1.wgt.RDat	6	31553901	31556686	YFS.BLOOD.RNAARR	LST1	-15.002	7.12e-51
Breast_Mammary_Tissue.ENSG00000204528.3.wgt.RDat	6	31141512	31145676	Breast_Mammary_Tissue	PSORS1C3	15.0012	7.21e-51
Breast_Mammary_Tissue.ENSG00000118655.4.wgt.RDat	1	114000000	114000000	Breast_Mammary_Tissue	DCLRE1B	-15	1e-50
Lung.ENSG00000204435.9.wgt.RDat	6	31633168	31637847	Lung	CSNK2B	-14.9908	8.44e-51
Brain_Hippocampus.ENSG00000232629.4.wgt.RDat	6	32723875	32731311	Brain_Hippocampus	HLA-DQB2	14.9884	8.75e-51
Brain_Frontal_Cortex_BA9.ENSG00000204525.10.wgt.RDat	6	31236526	31239882	Brain_Frontal_Cortex_BA9	HLA-C	-14.9841	9.33e-51
Colon_Transverse.ENSG00000224557.3.wgt.RDat	6	33080228	33102442	Colon_Transverse	HLA-DPB2	-14.9838	9.37e-51
Cells_Transformed_fibroblasts.ENSG00000242574.4.wgt.RDat	6	32902406	32908847	Cells_Transformed_fibroblasts	HLA-DMB	-14.9837	9.38e-51
Heart_Left_Ventricle.ENSG00000204351.7.wgt.RDat	6	31926888	31937532	Heart_Left_Ventricle	SKIV2L	-14.8873	3.98e-50
Nerve_Tibial.ENSG00000223865.6.wgt.RDat	6	33043703	33054978	Nerve_Tibial	HLA-DPB1	14.8807	4.4e-50
Artery_Tibial.ENSG00000204528.3.wgt.RDat	6	31141512	31145676	Artery_Tibial	PSORS1C3	14.8634	5.7e-50
Esophagus_Gastroesophageal_Junction.ENSG00000204351.7.wgt.RDat	6	31926888	31937532	Esophagus_Gastroesophageal_Junction	SKIV2L	-14.8531	6.64e-50
Heart_Left_Ventricle.ENSG00000213676.6.wgt.RDat	6	32083112	32096030	Heart_Left_Ventricle	ATF6B	14.8483	7.13e-50
Spleen.ENSG00000204267.9.wgt.RDat	6	32789610	32806557	Spleen	TAP2	-14.8294	9.46e-50
Minor_Salivary_Gland.ENSG00000231925.7.wgt.RDat	6	33267471	33282164	Minor_Salivary_Gland	TAPBP	-14.8235	1.03e-49
NTR.BAT1.wgt.RDat	6	31502421	31509780	NTR.BLOOD.RNAARR	BAT1	-14.8156	1.16e-49
Lung.ENSG00000204472.8.wgt.RDat	6	31582961	31584798	Lung	AIF1	14.812	1.22e-49
Artery_Tibial.ENSG00000081026.14.wgt.RDat	1	114000000	114000000	Artery_Tibial	MAGI3	-14.8	1.69e-49
Colon_Sigmoid.ENSG00000231500.2.wgt.RDat	6	33239825	33244287	Colon_Sigmoid	RPS18	14.7921	1.65e-49
Brain_Cerebellar_Hemisphere.ENSG00000204528.3.wgt.RDat	6	31141512	31145676	Brain_Cerebellar_Hemisphere	PSORS1C3	14.7802	1.97e-49
Brain_Cerebellum.ENSG00000230313.1.wgt.RDat	6	33112560	33115544	Brain_Cerebellum	HCG24	14.7629	2.54e-49
Spleen.ENSG00000204351.7.wgt.RDat	6	31926888	31937532	Spleen	SKIV2L	-14.7571	2.77e-49
Heart_Atrial_Appendage.ENSG00000168394.9.wgt.RDat	6	32812986	32821755	Heart_Atrial_Appendage	TAP1	-14.7406	3.54e-49
YFS.HLA-DRB5.wgt.RDat	6	32485120	32498064	YFS.BLOOD.RNAARR	HLA-DRB5	-14.732	4.02e-49
Brain_Hippocampus.ENSG00000272221.1.wgt.RDat	6	31362066	31363272	Brain_Hippocampus	XXbac-BPG181B23.7	14.7293	4.18e-49
Adipose_Subcutaneous.ENSG00000204301.5.wgt.RDat	6	32162620	32191844	Adipose_Subcutaneous	NOTCH4	14.7094	5.61e-49
Lung.ENSG00000204469.8.wgt.RDat	6	31588497	31605548	Lung	PRRC2A	14.6991	6.53e-49
Pancreas.ENSG00000204257.10.wgt.RDat	6	32916390	32936871	Pancreas	HLA-DMA	-14.6952	6.92e-49
Nerve_Tibial.ENSG00000196301.3.wgt.RDat	6	32427598	32441277	Nerve_Tibial	HLA-DRB9	14.6892	7.56e-49
Nerve_Tibial.ENSG00000204301.5.wgt.RDat	6	32162620	32191844	Nerve_Tibial	NOTCH4	14.6547	1.26e-48
Brain_Putamen_basal_ganglia.ENSG00000204525.10.wgt.RDat	6	31236526	31239882	Brain_Putamen_basal_ganglia	HLA-C	-14.6445	1.46e-48
Brain_Cerebellum.ENSG00000223534.1.wgt.RDat	6	32628132	32628506	Brain_Cerebellum	HLA-DQB1-AS1	-14.6408	1.54e-48
CMC.COL11A2.wgt.RDat	6	33130468	33160245	CMC.BRAIN.RNASEQ	COL11A2	14.6299	1.81e-48
YFS.EHMT2.wgt.RDat	6	31847536	31865464	YFS.BLOOD.RNAARR	EHMT2	-14.6228	2.01e-48
Whole_Blood.ENSG00000204525.10.wgt.RDat	6	31236526	31239882	Whole_Blood	HLA-C	-14.6124	2.34e-48
CMC.chr1:114301470:114301645:clu_41351.wgt.RDat	1	114000000	114000000	CMC.BRAIN.RNASEQ_SPLICING	PHTF1	14.6	2.56e-48
Skin_Sun_Exposed_Lower_leg.ENSG00000204463.8.wgt.RDat	6	31606805	31620482	Skin_Sun_Exposed_Lower_leg	BAG6	14.595	3.02e-48
Nerve_Tibial.ENSG00000204482.6.wgt.RDat	6	31553901	31556671	Nerve_Tibial	LST1	14.5714	4.27e-48
Artery_Aorta.ENSG00000204427.7.wgt.RDat	6	31654726	31671221	Artery_Aorta	ABHD16A	14.5701	4.35e-48
Skin_Not_Sun_Exposed_Suprapubic.ENSG00000248290.1.wgt.RDat	6	31976391	31980249	Skin_Not_Sun_Exposed_Suprapubic	TNXA	-14.5327	7.52e-48
Brain_Caudate_basal_ganglia.ENSG00000213676.6.wgt.RDat	6	32083112	32096030	Brain_Caudate_basal_ganglia	ATF6B	14.5324	7.55e-48
Stomach.ENSG00000240053.8.wgt.RDat	6	31637944	31641553	Stomach	LY6G5B	-14.4904	1.39e-47
Prostate.ENSG00000228962.1.wgt.RDat	6	32358287	32361463	Prostate	HCG23	14.4855	1.5e-47
Testis.ENSG00000204525.10.wgt.RDat	6	31236526	31239882	Testis	HLA-C	-14.4705	1.86e-47
CMC.VARS.wgt.RDat	6	31745296	31763712	CMC.BRAIN.RNASEQ	VARS	14.4505	2.49e-47
Liver.ENSG00000204525.10.wgt.RDat	6	31236526	31239882	Liver	HLA-C	-14.4237	3.67e-47
Nerve_Tibial.ENSG00000204348.5.wgt.RDat	6	31937587	31940069	Nerve_Tibial	DXO	-14.4204	3.85e-47
Brain_Caudate_basal_ganglia.ENSG00000204525.10.wgt.RDat	6	31236526	31239882	Brain_Caudate_basal_ganglia	HLA-C	-14.3582	9.46e-47
Heart_Atrial_Appendage.ENSG00000223534.1.wgt.RDat	6	32628132	32628506	Heart_Atrial_Appendage	HLA-DQB1-AS1	-14.3429	1.18e-46
Uterus.ENSG00000213760.6.wgt.RDat	6	31512239	31514625	Uterus	ATP6V1G2	-14.3278	1.47e-46
Spleen.ENSG00000204520.8.wgt.RDat	6	31371356	31383092	Spleen	MICA	14.3128	1.82e-46
Heart_Left_Ventricle.ENSG00000196126.6.wgt.RDat	6	32546546	32557625	Heart_Left_Ventricle	HLA-DRB1	-14.2802	2.91e-46
Pancreas.ENSG00000204308.6.wgt.RDat	6	32146131	32151657	Pancreas	RNF5	14.2481	4.6e-46
YFS.MICA.wgt.RDat	6	31371356	31383092	YFS.BLOOD.RNAARR	MICA	14.2425	4.99e-46
Brain_Cerebellar_Hemisphere.ENSG00000204338.4.wgt.RDat	6	31973466	31976176	Brain_Cerebellar_Hemisphere	CYP21A1P	14.2205	6.83e-46
Lung.ENSG00000196735.7.wgt.RDat	6	32595956	32611429	Lung	HLA-DQA1	-14.2083	8.13e-46
Cells_EBV-transformed_lymphocytes.ENSG00000223534.1.wgt.RDat	6	32628132	32628506	Cells_EBV-transformed_lymphocytes	HLA-DQB1-AS1	-14.2064	8.37e-46
Cells_EBV-transformed_lymphocytes.ENSG00000204525.10.wgt.RDat	6	31236526	31239882	Cells_EBV-transformed_lymphocytes	HLA-C	-14.2022	8.87e-46
Esophagus_Gastroesophageal_Junction.ENSG00000179344.12.wgt.RDat	6	32627244	32636160	Esophagus_Gastroesophageal_Junction	HLA-DQB1	-14.1637	1.54e-45
Nerve_Tibial.ENSG00000224389.4.wgt.RDat	6	31982539	32003195	Nerve_Tibial	C4B	-14.1464	1.97e-45
Skin_Not_Sun_Exposed_Suprapubic.ENSG00000204257.10.wgt.RDat	6	32916390	32936871	Skin_Not_Sun_Exposed_Suprapubic	HLA-DMA	-14.1416	2.1e-45
Testis.ENSG00000137288.5.wgt.RDat	6	33663126	33679504	Testis	UQCC2	-14.1146	3.09e-45
Colon_Transverse.ENSG00000204351.7.wgt.RDat	6	31926888	31937532	Colon_Transverse	SKIV2L	-14.1105	3.27e-45
Liver.ENSG00000196735.7.wgt.RDat	6	32595956	32611429	Liver	HLA-DQA1	-14.1084	3.37e-45
Skin_Sun_Exposed_Lower_leg.ENSG00000204410.10.wgt.RDat	6	31707725	31730575	Skin_Sun_Exposed_Lower_leg	MSH5	-14.1043	3.57e-45
Brain_Cerebellum.ENSG00000204351.7.wgt.RDat	6	31926888	31937532	Brain_Cerebellum	SKIV2L	-14.0973	3.95e-45
Small_Intestine_Terminal_Ileum.ENSG00000204528.3.wgt.RDat	6	31141512	31145676	Small_Intestine_Terminal_Ileum	PSORS1C3	14.0965	3.99e-45
Brain_Cerebellum.ENSG00000204463.8.wgt.RDat	6	31606805	31620482	Brain_Cerebellum	BAG6	14.0889	4.44e-45
Adipose_Subcutaneous.ENSG00000204267.9.wgt.RDat	6	32789610	32806557	Adipose_Subcutaneous	TAP2	-14.0772	5.24e-45
Skin_Sun_Exposed_Lower_leg.ENSG00000231500.2.wgt.RDat	6	33239825	33244287	Skin_Sun_Exposed_Lower_leg	RPS18	14.0569	6.99e-45
Artery_Aorta.ENSG00000204308.6.wgt.RDat	6	32146131	32151657	Artery_Aorta	RNF5	14.0481	7.91e-45
Muscle_Skeletal.ENSG00000231389.3.wgt.RDat	6	33032346	33041549	Muscle_Skeletal	HLA-DPA1	14.0127	1.3e-44
Nerve_Tibial.ENSG00000204228.3.wgt.RDat	6	33172419	33174608	Nerve_Tibial	HSD17B8	14.0001	1.56e-44
YFS.IER3.wgt.RDat	6	30710976	30712331	YFS.BLOOD.RNAARR	IER3	13.9931	1.72e-44
Esophagus_Mucosa.ENSG00000204257.10.wgt.RDat	6	32916390	32936871	Esophagus_Mucosa	HLA-DMA	-13.905	5.9e-44
Adipose_Subcutaneous.ENSG00000204528.3.wgt.RDat	6	31141512	31145676	Adipose_Subcutaneous	PSORS1C3	13.9027	6.1e-44
Prostate.ENSG00000248290.1.wgt.RDat	6	31976391	31980249	Prostate	TNXA	-13.892	7.08e-44
Heart_Left_Ventricle.ENSG00000204528.3.wgt.RDat	6	31141512	31145676	Heart_Left_Ventricle	PSORS1C3	13.8879	7.5e-44
Brain_Cerebellum.ENSG00000179344.12.wgt.RDat	6	32627244	32636160	Brain_Cerebellum	HLA-DQB1	-13.8799	8.38e-44
Nerve_Tibial.ENSG00000204267.9.wgt.RDat	6	32789610	32806557	Nerve_Tibial	TAP2	-13.875	8.98e-44
Nerve_Tibial.ENSG00000204528.3.wgt.RDat	6	31141512	31145676	Nerve_Tibial	PSORS1C3	13.8721	9.35e-44
Vagina.ENSG00000223534.1.wgt.RDat	6	32628132	32628506	Vagina	HLA-DQB1-AS1	-13.8681	9.89e-44
Spleen.ENSG00000231389.3.wgt.RDat	6	33032346	33041549	Spleen	HLA-DPA1	13.8627	1.07e-43
Nerve_Tibial.ENSG00000196735.7.wgt.RDat	6	32595956	32611429	Nerve_Tibial	HLA-DQA1	-13.8204	1.92e-43
Skin_Sun_Exposed_Lower_leg.ENSG00000240053.8.wgt.RDat	6	31637944	31641553	Skin_Sun_Exposed_Lower_leg	LY6G5B	-13.7972	2.65e-43
Pituitary.ENSG00000204348.5.wgt.RDat	6	31937587	31940069	Pituitary	DXO	-13.7957	2.71e-43
Brain_Hippocampus.ENSG00000204351.7.wgt.RDat	6	31926888	31937532	Brain_Hippocampus	SKIV2L	-13.7915	2.87e-43
Prostate.ENSG00000204520.8.wgt.RDat	6	31371356	31383092	Prostate	MICA	13.7784	3.44e-43
Brain_Cerebellum.ENSG00000240053.8.wgt.RDat	6	31637944	31641553	Brain_Cerebellum	LY6G5B	-13.7681	3.97e-43
Esophagus_Mucosa.ENSG00000234745.5.wgt.RDat	6	31321649	31324219	Esophagus_Mucosa	HLA-B	13.7561	4.68e-43
CMC.chr6:33037663:33041248:clu_26359.wgt.RDat	6	33032345	33041426	CMC.BRAIN.RNASEQ_SPLICING	HLA-DPA1	-13.7426	5.64e-43
Artery_Coronary.ENSG00000179344.12.wgt.RDat	6	32627244	32636160	Artery_Coronary	HLA-DQB1	-13.7278	6.92e-43
Skin_Not_Sun_Exposed_Suprapubic.ENSG00000204520.8.wgt.RDat	6	31371356	31383092	Skin_Not_Sun_Exposed_Suprapubic	MICA	13.7195	7.76e-43
Whole_Blood.ENSG00000221988.8.wgt.RDat	6	32121738	32132359	Whole_Blood	PPT2	-13.7103	8.81e-43
Cells_Transformed_fibroblasts.ENSG00000236104.2.wgt.RDat	6	33282183	33285719	Cells_Transformed_fibroblasts	ZBTB22	13.7044	9.55e-43
Heart_Atrial_Appendage.ENSG00000196735.7.wgt.RDat	6	32595956	32611429	Heart_Atrial_Appendage	HLA-DQA1	-13.6965	1.07e-42
Cells_Transformed_fibroblasts.ENSG00000204520.8.wgt.RDat	6	31371356	31383092	Cells_Transformed_fibroblasts	MICA	13.6943	1.1e-42
Uterus.ENSG00000198502.5.wgt.RDat	6	32485120	32498064	Uterus	HLA-DRB5	-13.6424	2.24e-42
Nerve_Tibial.ENSG00000223534.1.wgt.RDat	6	32628132	32628506	Nerve_Tibial	HLA-DQB1-AS1	-13.6339	2.52e-42
Esophagus_Mucosa.ENSG00000204338.4.wgt.RDat	6	31973466	31976176	Esophagus_Mucosa	CYP21A1P	13.6334	2.53e-42
Brain_Cortex.ENSG00000204257.10.wgt.RDat	6	32916390	32936871	Brain_Cortex	HLA-DMA	-13.6334	2.54e-42
CMC.chr6:31378574:31378849:clu_26221.wgt.RDat	6	31371370	31383090	CMC.BRAIN.RNASEQ_SPLICING	MICA	13.6176	3.15e-42
Adipose_Visceral_Omentum.ENSG00000240053.8.wgt.RDat	6	31637944	31641553	Adipose_Visceral_Omentum	LY6G5B	-13.6041	3.78e-42
Lung.ENSG00000204427.7.wgt.RDat	6	31654726	31671221	Lung	ABHD16A	13.6	4e-42
Nerve_Tibial.ENSG00000204314.6.wgt.RDat	6	32116136	32121621	Nerve_Tibial	PRRT1	13.5976	4.14e-42
Adrenal_Gland.ENSG00000206344.6.wgt.RDat	6	31165915	31171745	Adrenal_Gland	HCG27	13.5931	4.4e-42
YFS.HLA-DPB1.wgt.RDat	6	33043703	33054978	YFS.BLOOD.RNAARR	HLA-DPB1	-13.5918	4.48e-42
Nerve_Tibial.ENSG00000240053.8.wgt.RDat	6	31637944	31641553	Nerve_Tibial	LY6G5B	-13.5915	4.5e-42
Thyroid.ENSG00000137288.5.wgt.RDat	6	33663126	33679504	Thyroid	UQCC2	-13.5893	4.64e-42
Thyroid.ENSG00000204525.10.wgt.RDat	6	31236526	31239882	Thyroid	HLA-C	-13.583	5.05e-42
Brain_Cerebellum.ENSG00000232629.4.wgt.RDat	6	32723875	32731311	Brain_Cerebellum	HLA-DQB2	13.5775	5.44e-42
Esophagus_Muscularis.ENSG00000196735.7.wgt.RDat	6	32595956	32611429	Esophagus_Muscularis	HLA-DQA1	-13.573	5.79e-42
Adipose_Visceral_Omentum.ENSG00000224796.1.wgt.RDat	6	33047228	33047637	Adipose_Visceral_Omentum	RPL32P1	13.5673	6.26e-42
Breast_Mammary_Tissue.ENSG00000213719.4.wgt.RDat	6	31698395	31707540	Breast_Mammary_Tissue	CLIC1	13.5593	6.98e-42
Heart_Left_Ventricle.ENSG00000137288.5.wgt.RDat	6	33663126	33679504	Heart_Left_Ventricle	UQCC2	-13.5575	7.15e-42
Heart_Left_Ventricle.ENSG00000248290.1.wgt.RDat	6	31976391	31980249	Heart_Left_Ventricle	TNXA	-13.5524	7.67e-42
METSIM.SKIV2L.wgt.RDat	6	31926857	31937532	METSIM.ADIPOSE.RNASEQ	SKIV2L	-13.5522	7.69e-42
Esophagus_Mucosa.ENSG00000204528.3.wgt.RDat	6	31141512	31145676	Esophagus_Mucosa	PSORS1C3	13.5417	8.87e-42
Artery_Aorta.ENSG00000204463.8.wgt.RDat	6	31606805	31620482	Artery_Aorta	BAG6	13.5399	9.09e-42
Brain_Nucleus_accumbens_basal_ganglia.ENSG00000250535.1.wgt.RDat	6	31981047	31981564	Brain_Nucleus_accumbens_basal_ganglia	STK19P	-13.5159	1.26e-41
Small_Intestine_Terminal_Ileum.ENSG00000213676.6.wgt.RDat	6	32083112	32096030	Small_Intestine_Terminal_Ileum	ATF6B	13.4703	2.34e-41
Brain_Substantia_nigra.ENSG00000204351.7.wgt.RDat	6	31926888	31937532	Brain_Substantia_nigra	SKIV2L	-13.469	2.38e-41
YFS.FLOT1.wgt.RDat	6	30695486	30710510	YFS.BLOOD.RNAARR	FLOT1	13.4673	2.44e-41
Pancreas.ENSG00000204351.7.wgt.RDat	6	31926888	31937532	Pancreas	SKIV2L	-13.4469	3.21e-41
Heart_Atrial_Appendage.ENSG00000204304.7.wgt.RDat	6	32152512	32157963	Heart_Atrial_Appendage	PBX2	13.4424	3.41e-41
Esophagus_Mucosa.ENSG00000224557.3.wgt.RDat	6	33080228	33102442	Esophagus_Mucosa	HLA-DPB2	-13.4302	4.02e-41
Thyroid.ENSG00000196301.3.wgt.RDat	6	32427598	32441277	Thyroid	HLA-DRB9	13.4295	4.06e-41
CMC.chr6:31239125:31239376:clu_26218.wgt.RDat	6	31236526	31239907	CMC.BRAIN.RNASEQ_SPLICING	HLA-C	-13.429	4.09e-41
Lung.ENSG00000204525.10.wgt.RDat	6	31236526	31239882	Lung	HLA-C	-13.4159	4.88e-41
Vagina.ENSG00000224796.1.wgt.RDat	6	33047228	33047637	Vagina	RPL32P1	13.3729	8.71e-41
Minor_Salivary_Gland.ENSG00000204516.5.wgt.RDat	6	31462658	31478901	Minor_Salivary_Gland	MICB	13.3707	8.97e-41
Heart_Atrial_Appendage.ENSG00000204525.10.wgt.RDat	6	31236526	31239882	Heart_Atrial_Appendage	HLA-C	-13.3677	9.34e-41
Adipose_Visceral_Omentum.ENSG00000204387.8.wgt.RDat	6	31802385	31807541	Adipose_Visceral_Omentum	C6orf48	-13.3657	9.59e-41
Brain_Cortex.ENSG00000198502.5.wgt.RDat	6	32485120	32498064	Brain_Cortex	HLA-DRB5	-13.3556	1.1e-40
Heart_Left_Ventricle.ENSG00000204525.10.wgt.RDat	6	31236526	31239882	Heart_Left_Ventricle	HLA-C	-13.3547	1.11e-40
Muscle_Skeletal.ENSG00000137288.5.wgt.RDat	6	33663126	33679504	Muscle_Skeletal	UQCC2	-13.3413	1.33e-40
Whole_Blood.ENSG00000204528.3.wgt.RDat	6	31141512	31145676	Whole_Blood	PSORS1C3	13.3153	1.89e-40
Thyroid.ENSG00000204301.5.wgt.RDat	6	32162620	32191844	Thyroid	NOTCH4	13.3021	2.25e-40
Cells_EBV-transformed_lymphocytes.ENSG00000096433.6.wgt.RDat	6	33588142	33664351	Cells_EBV-transformed_lymphocytes	ITPR3	-13.2929	2.54e-40
Brain_Hippocampus.ENSG00000204525.10.wgt.RDat	6	31236526	31239882	Brain_Hippocampus	HLA-C	-13.2804	3.01e-40
Adipose_Visceral_Omentum.ENSG00000179344.12.wgt.RDat	6	32627244	32636160	Adipose_Visceral_Omentum	HLA-DQB1	-13.2615	3.87e-40
Brain_Nucleus_accumbens_basal_ganglia.ENSG00000204348.5.wgt.RDat	6	31937587	31940069	Brain_Nucleus_accumbens_basal_ganglia	DXO	-13.2471	4.69e-40
Stomach.ENSG00000248290.1.wgt.RDat	6	31976391	31980249	Stomach	TNXA	-13.2451	4.82e-40
Brain_Anterior_cingulate_cortex_BA24.ENSG00000204351.7.wgt.RDat	6	31926888	31937532	Brain_Anterior_cingulate_cortex_BA24	SKIV2L	-13.2437	4.91e-40
Vagina.ENSG00000204525.10.wgt.RDat	6	31236526	31239882	Vagina	HLA-C	-13.2218	6.57e-40
Esophagus_Mucosa.ENSG00000231500.2.wgt.RDat	6	33239825	33244287	Esophagus_Mucosa	RPS18	13.2214	6.6e-40
Spleen.ENSG00000204528.3.wgt.RDat	6	31141512	31145676	Spleen	PSORS1C3	13.2207	6.66e-40
Thyroid.ENSG00000116793.11.wgt.RDat	1	114000000	114000000	Thyroid	PHTF1	-13.2	8.21e-40
Thyroid.ENSG00000179344.12.wgt.RDat	6	32627244	32636160	Thyroid	HLA-DQB1	-13.1978	9.03e-40
Thyroid.ENSG00000204252.8.wgt.RDat	6	32971955	32977389	Thyroid	HLA-DOA	-13.1905	9.95e-40
Prostate.ENSG00000196735.7.wgt.RDat	6	32595956	32611429	Prostate	HLA-DQA1	-13.1765	1.2e-39
Artery_Aorta.ENSG00000196301.3.wgt.RDat	6	32427598	32441277	Artery_Aorta	HLA-DRB9	13.1734	1.25e-39
Colon_Transverse.ENSG00000199332.1.wgt.RDat	6	31369929	31370027	Colon_Transverse	Y_RNA	13.1606	1.48e-39
Brain_Anterior_cingulate_cortex_BA24.ENSG00000224389.4.wgt.RDat	6	31982539	32003195	Brain_Anterior_cingulate_cortex_BA24	C4B	13.1547	1.6e-39
Liver.ENSG00000204257.10.wgt.RDat	6	32916390	32936871	Liver	HLA-DMA	-13.1419	1.89e-39
Ovary.ENSG00000231852.2.wgt.RDat	6	32006042	32009447	Ovary	CYP21A2	13.1356	2.06e-39
Brain_Anterior_cingulate_cortex_BA24.ENSG00000204525.10.wgt.RDat	6	31236526	31239882	Brain_Anterior_cingulate_cortex_BA24	HLA-C	-13.1237	2.41e-39
Nerve_Tibial.ENSG00000137288.5.wgt.RDat	6	33663126	33679504	Nerve_Tibial	UQCC2	-13.0909	3.71e-39
Minor_Salivary_Gland.ENSG00000204338.4.wgt.RDat	6	31973466	31976176	Minor_Salivary_Gland	CYP21A1P	-13.0762	4.5e-39
Artery_Tibial.ENSG00000204463.8.wgt.RDat	6	31606805	31620482	Artery_Tibial	BAG6	13.074	4.64e-39
Esophagus_Gastroesophageal_Junction.ENSG00000196126.6.wgt.RDat	6	32546546	32557625	Esophagus_Gastroesophageal_Junction	HLA-DRB1	13.0645	5.25e-39
Breast_Mammary_Tissue.ENSG00000204482.6.wgt.RDat	6	31553901	31556671	Breast_Mammary_Tissue	LST1	13.0512	6.26e-39
Cells_EBV-transformed_lymphocytes.ENSG00000137288.5.wgt.RDat	6	33663126	33679504	Cells_EBV-transformed_lymphocytes	UQCC2	-13.0386	7.38e-39
Muscle_Skeletal.ENSG00000204528.3.wgt.RDat	6	31141512	31145676	Muscle_Skeletal	PSORS1C3	13.0221	9.17e-39
Prostate.ENSG00000223534.1.wgt.RDat	6	32628132	32628506	Prostate	HLA-DQB1-AS1	-13.0215	9.23e-39
Muscle_Skeletal.ENSG00000196735.7.wgt.RDat	6	32595956	32611429	Muscle_Skeletal	HLA-DQA1	-13.0064	1.13e-38
Skin_Not_Sun_Exposed_Suprapubic.ENSG00000204356.7.wgt.RDat	6	31919864	31926856	Skin_Not_Sun_Exposed_Suprapubic	NELFE	12.9965	1.28e-38
Muscle_Skeletal.ENSG00000221988.8.wgt.RDat	6	32121738	32132359	Muscle_Skeletal	PPT2	-12.9949	1.31e-38
Testis.ENSG00000204616.6.wgt.RDat	6	30070674	30080883	Testis	TRIM31	12.9843	1.5e-38
Spleen.ENSG00000235821.1.wgt.RDat	6	29718506	29718925	Spleen	IFITM4P	12.9796	1.6e-38
Brain_Nucleus_accumbens_basal_ganglia.ENSG00000231925.7.wgt.RDat	6	33267471	33282164	Brain_Nucleus_accumbens_basal_ganglia	TAPBP	12.9752	1.69e-38
Spleen.ENSG00000096433.6.wgt.RDat	6	33588142	33664351	Spleen	ITPR3	-12.9709	1.79e-38
Skin_Not_Sun_Exposed_Suprapubic.ENSG00000204438.6.wgt.RDat	6	31629006	31634060	Skin_Not_Sun_Exposed_Suprapubic	GPANK1	-12.9702	1.81e-38
Artery_Coronary.ENSG00000204351.7.wgt.RDat	6	31926888	31937532	Artery_Coronary	SKIV2L	-12.9513	2.31e-38
Lung.ENSG00000224389.4.wgt.RDat	6	31982539	32003195	Lung	C4B	-12.9497	2.36e-38
Brain_Cerebellar_Hemisphere.ENSG00000204348.5.wgt.RDat	6	31937587	31940069	Brain_Cerebellar_Hemisphere	DXO	-12.9427	2.59e-38
Colon_Transverse.ENSG00000273340.1.wgt.RDat	6	29709508	29713011	Colon_Transverse	MICE	12.9311	3e-38
Breast_Mammary_Tissue.ENSG00000204351.7.wgt.RDat	6	31926888	31937532	Breast_Mammary_Tissue	SKIV2L	-12.9235	3.32e-38
YFS.DOM3Z.wgt.RDat	6	31937587	31940069	YFS.BLOOD.RNAARR	DOM3Z	-12.9153	3.69e-38
Esophagus_Gastroesophageal_Junction.ENSG00000204525.10.wgt.RDat	6	31236526	31239882	Esophagus_Gastroesophageal_Junction	HLA-C	-12.9126	3.82e-38
Stomach.ENSG00000204338.4.wgt.RDat	6	31973466	31976176	Stomach	CYP21A1P	12.9116	3.87e-38
Brain_Cerebellum.ENSG00000134242.11.wgt.RDat	1	114000000	114000000	Brain_Cerebellum	PTPN22	12.9	5.5e-38
Muscle_Skeletal.ENSG00000204525.10.wgt.RDat	6	31236526	31239882	Muscle_Skeletal	HLA-C	-12.8823	5.66e-38
Brain_Nucleus_accumbens_basal_ganglia.ENSG00000198502.5.wgt.RDat	6	32485120	32498064	Brain_Nucleus_accumbens_basal_ganglia	HLA-DRB5	-12.8702	6.63e-38
Adipose_Subcutaneous.ENSG00000168394.9.wgt.RDat	6	32812986	32821755	Adipose_Subcutaneous	TAP1	-12.8396	9.84e-38
Cells_Transformed_fibroblasts.ENSG00000204267.9.wgt.RDat	6	32789610	32806557	Cells_Transformed_fibroblasts	TAP2	-12.8395	9.85e-38
Pancreas.ENSG00000204520.8.wgt.RDat	6	31371356	31383092	Pancreas	MICA	12.8278	1.15e-37
Brain_Frontal_Cortex_BA9.ENSG00000272501.1.wgt.RDat	6	31162977	31165814	Brain_Frontal_Cortex_BA9	XXbac-BPG299F13.17	-12.8265	1.16e-37
Brain_Cortex.ENSG00000204540.6.wgt.RDat	6	31082527	31107869	Brain_Cortex	PSORS1C1	-12.8255	1.18e-37
Brain_Cerebellum.ENSG00000223865.6.wgt.RDat	6	33043703	33054978	Brain_Cerebellum	HLA-DPB1	12.8099	1.44e-37
Breast_Mammary_Tissue.ENSG00000204305.9.wgt.RDat	6	32148745	32152101	Breast_Mammary_Tissue	AGER	-12.8076	1.49e-37
Colon_Transverse.ENSG00000204267.9.wgt.RDat	6	32789610	32806557	Colon_Transverse	TAP2	-12.7978	1.69e-37
CMC.chr6:32410470:32411037:clu_26333.wgt.RDat	6	32407648	32412959	CMC.BRAIN.RNASEQ_SPLICING	HLA-DRA	-12.7937	1.78e-37
Artery_Tibial.ENSG00000248290.1.wgt.RDat	6	31976391	31980249	Artery_Tibial	TNXA	-12.7868	1.94e-37
Muscle_Skeletal.ENSG00000231500.2.wgt.RDat	6	33239825	33244287	Muscle_Skeletal	RPS18	12.7826	2.05e-37
Skin_Sun_Exposed_Lower_leg.ENSG00000204257.10.wgt.RDat	6	32916390	32936871	Skin_Sun_Exposed_Lower_leg	HLA-DMA	-12.7814	2.08e-37
Adipose_Visceral_Omentum.ENSG00000204338.4.wgt.RDat	6	31973466	31976176	Adipose_Visceral_Omentum	CYP21A1P	12.7467	3.25e-37
Pituitary.ENSG00000234745.5.wgt.RDat	6	31321649	31324219	Pituitary	HLA-B	12.7441	3.36e-37
Cells_EBV-transformed_lymphocytes.ENSG00000204301.5.wgt.RDat	6	32162620	32191844	Cells_EBV-transformed_lymphocytes	NOTCH4	12.743	3.41e-37
Cells_Transformed_fibroblasts.ENSG00000231389.3.wgt.RDat	6	33032346	33041549	Cells_Transformed_fibroblasts	HLA-DPA1	12.7426	3.43e-37
Thyroid.ENSG00000240053.8.wgt.RDat	6	31637944	31641553	Thyroid	LY6G5B	-12.7139	4.95e-37
METSIM.TAP1.wgt.RDat	6	32812986	32821755	METSIM.ADIPOSE.RNASEQ	TAP1	-12.7043	5.6e-37
Muscle_Skeletal.ENSG00000204351.7.wgt.RDat	6	31926888	31937532	Muscle_Skeletal	SKIV2L	-12.6864	7.04e-37
Ovary.ENSG00000204528.3.wgt.RDat	6	31141512	31145676	Ovary	PSORS1C3	12.6818	7.46e-37
Adipose_Subcutaneous.ENSG00000231500.2.wgt.RDat	6	33239825	33244287	Adipose_Subcutaneous	RPS18	12.6592	9.95e-37
Colon_Transverse.ENSG00000204463.8.wgt.RDat	6	31606805	31620482	Colon_Transverse	BAG6	12.6581	1.01e-36
Breast_Mammary_Tissue.ENSG00000231500.2.wgt.RDat	6	33239825	33244287	Breast_Mammary_Tissue	RPS18	12.6463	1.17e-36
Brain_Amygdala.ENSG00000272501.1.wgt.RDat	6	31162977	31165814	Brain_Amygdala	XXbac-BPG299F13.17	-12.638	1.3e-36
Lung.ENSG00000272236.1.wgt.RDat	6	29719742	29719984	Lung	XXbac-BPG170G13.32	12.6287	1.47e-36
Pituitary.ENSG00000161896.6.wgt.RDat	6	33689444	33714762	Pituitary	IP6K3	-12.625	1.54e-36
Spleen.ENSG00000272501.1.wgt.RDat	6	31162977	31165814	Spleen	XXbac-BPG299F13.17	-12.6241	1.56e-36
Lung.ENSG00000204528.3.wgt.RDat	6	31141512	31145676	Lung	PSORS1C3	12.6103	1.85e-36
Artery_Tibial.ENSG00000224557.3.wgt.RDat	6	33080228	33102442	Artery_Tibial	HLA-DPB2	-12.6074	1.92e-36
Brain_Cerebellum.ENSG00000081026.14.wgt.RDat	1	114000000	114000000	Brain_Cerebellum	MAGI3	-12.6	1.19e-36
Esophagus_Mucosa.ENSG00000163349.17.wgt.RDat	1	114000000	115000000	Esophagus_Mucosa	HIPK1	12.6	1.97e-36
Brain_Putamen_basal_ganglia.ENSG00000224557.3.wgt.RDat	6	33080228	33102442	Brain_Putamen_basal_ganglia	HLA-DPB2	-12.5765	2.84e-36
Brain_Cerebellum.ENSG00000204308.6.wgt.RDat	6	32146131	32151657	Brain_Cerebellum	RNF5	12.5682	3.16e-36
Nerve_Tibial.ENSG00000224557.3.wgt.RDat	6	33080228	33102442	Nerve_Tibial	HLA-DPB2	-12.5645	3.31e-36
Brain_Cortex.ENSG00000204520.8.wgt.RDat	6	31371356	31383092	Brain_Cortex	MICA	12.5642	3.32e-36
Brain_Caudate_basal_ganglia.ENSG00000196735.7.wgt.RDat	6	32595956	32611429	Brain_Caudate_basal_ganglia	HLA-DQA1	-12.5551	3.73e-36
Brain_Caudate_basal_ganglia.ENSG00000204531.11.wgt.RDat	6	31132119	31148508	Brain_Caudate_basal_ganglia	POU5F1	12.5533	3.81e-36
Brain_Cerebellum.ENSG00000224557.3.wgt.RDat	6	33080228	33102442	Brain_Cerebellum	HLA-DPB2	-12.5485	4.05e-36
Artery_Tibial.ENSG00000204482.6.wgt.RDat	6	31553901	31556671	Artery_Tibial	LST1	12.5479	4.08e-36
Thyroid.ENSG00000204338.4.wgt.RDat	6	31973466	31976176	Thyroid	CYP21A1P	12.5444	4.27e-36
Whole_Blood.ENSG00000196735.7.wgt.RDat	6	32595956	32611429	Whole_Blood	HLA-DQA1	-12.5429	4.35e-36
Esophagus_Muscularis.ENSG00000204348.5.wgt.RDat	6	31937587	31940069	Esophagus_Muscularis	DXO	-12.5296	5.14e-36
METSIM.LST1.wgt.RDat	6	31553901	31556686	METSIM.ADIPOSE.RNASEQ	LST1	12.5199	5.81e-36
Adipose_Subcutaneous.ENSG00000204228.3.wgt.RDat	6	33172419	33174608	Adipose_Subcutaneous	HSD17B8	12.511	6.5e-36
Testis.ENSG00000188761.7.wgt.RDat	1	114000000	114000000	Testis	BCL2L15	-12.5	7.85e-36
Brain_Cerebellum.ENSG00000204257.10.wgt.RDat	6	32916390	32936871	Brain_Cerebellum	HLA-DMA	-12.4931	8.14e-36
Heart_Atrial_Appendage.ENSG00000179344.12.wgt.RDat	6	32627244	32636160	Heart_Atrial_Appendage	HLA-DQB1	-12.4654	1.15e-35
Adipose_Visceral_Omentum.ENSG00000196735.7.wgt.RDat	6	32595956	32611429	Adipose_Visceral_Omentum	HLA-DQA1	-12.4574	1.27e-35
Artery_Tibial.ENSG00000204427.7.wgt.RDat	6	31654726	31671221	Artery_Tibial	ABHD16A	12.4494	1.41e-35
Cells_Transformed_fibroblasts.ENSG00000206344.6.wgt.RDat	6	31165915	31171745	Cells_Transformed_fibroblasts	HCG27	12.448	1.43e-35
Skin_Not_Sun_Exposed_Suprapubic.ENSG00000204528.3.wgt.RDat	6	31141512	31145676	Skin_Not_Sun_Exposed_Suprapubic	PSORS1C3	12.4479	1.44e-35
Esophagus_Mucosa.ENSG00000213719.4.wgt.RDat	6	31698395	31707540	Esophagus_Mucosa	CLIC1	12.436	1.67e-35
Lung.ENSG00000223534.1.wgt.RDat	6	32628132	32628506	Lung	HLA-DQB1-AS1	-12.4143	2.19e-35
Muscle_Skeletal.ENSG00000179344.12.wgt.RDat	6	32627244	32636160	Muscle_Skeletal	HLA-DQB1	-12.4019	2.55e-35
Cells_Transformed_fibroblasts.ENSG00000204348.5.wgt.RDat	6	31937587	31940069	Cells_Transformed_fibroblasts	DXO	-12.3958	2.76e-35
Adipose_Visceral_Omentum.ENSG00000235821.1.wgt.RDat	6	29718506	29718925	Adipose_Visceral_Omentum	IFITM4P	12.379	3.4e-35
Prostate.ENSG00000231500.2.wgt.RDat	6	33239825	33244287	Prostate	RPS18	12.3729	3.66e-35
Brain_Putamen_basal_ganglia.ENSG00000179344.12.wgt.RDat	6	32627244	32636160	Brain_Putamen_basal_ganglia	HLA-DQB1	-12.3683	3.88e-35
Cells_EBV-transformed_lymphocytes.ENSG00000221988.8.wgt.RDat	6	32121738	32132359	Cells_EBV-transformed_lymphocytes	PPT2	-12.3572	4.46e-35
Artery_Aorta.ENSG00000204528.3.wgt.RDat	6	31141512	31145676	Artery_Aorta	PSORS1C3	12.3495	4.9e-35
Brain_Cerebellar_Hemisphere.ENSG00000081026.14.wgt.RDat	1	114000000	114000000	Brain_Cerebellar_Hemisphere	MAGI3	-12.3	8.28e-35
Testis.ENSG00000081019.9.wgt.RDat	1	114000000	114000000	Testis	RSBN1	-12.3	1.06e-34
Esophagus_Muscularis.ENSG00000228962.1.wgt.RDat	6	32358287	32361463	Esophagus_Muscularis	HCG23	12.2989	9.18e-35
Nerve_Tibial.ENSG00000231389.3.wgt.RDat	6	33032346	33041549	Nerve_Tibial	HLA-DPA1	12.2879	1.05e-34
Brain_Hypothalamus.ENSG00000230313.1.wgt.RDat	6	33112560	33115544	Brain_Hypothalamus	HCG24	12.2801	1.16e-34
Esophagus_Mucosa.ENSG00000223534.1.wgt.RDat	6	32628132	32628506	Esophagus_Mucosa	HLA-DQB1-AS1	-12.2763	1.21e-34
Stomach.ENSG00000206344.6.wgt.RDat	6	31165915	31171745	Stomach	HCG27	12.2536	1.61e-34
Adrenal_Gland.ENSG00000228962.1.wgt.RDat	6	32358287	32361463	Adrenal_Gland	HCG23	12.2334	2.06e-34
Ovary.ENSG00000248290.1.wgt.RDat	6	31976391	31980249	Ovary	TNXA	-12.2313	2.12e-34
Brain_Hypothalamus.ENSG00000204351.7.wgt.RDat	6	31926888	31937532	Brain_Hypothalamus	SKIV2L	-12.227	2.23e-34
Brain_Caudate_basal_ganglia.ENSG00000204420.4.wgt.RDat	6	31691121	31694491	Brain_Caudate_basal_ganglia	C6orf25	-12.2258	2.26e-34
Colon_Transverse.ENSG00000204444.6.wgt.RDat	6	31623248	31625987	Colon_Transverse	APOM	-12.2203	2.42e-34
Pituitary.ENSG00000196126.6.wgt.RDat	6	32546546	32557625	Pituitary	HLA-DRB1	-12.2179	2.49e-34
Nerve_Tibial.ENSG00000204525.10.wgt.RDat	6	31236526	31239882	Nerve_Tibial	HLA-C	-12.2142	2.61e-34
Artery_Coronary.ENSG00000224389.4.wgt.RDat	6	31982539	32003195	Artery_Coronary	C4B	-12.208	2.82e-34
Cells_EBV-transformed_lymphocytes.ENSG00000229391.3.wgt.RDat	6	32520490	32527799	Cells_EBV-transformed_lymphocytes	HLA-DRB6	12.2035	2.98e-34
Esophagus_Gastroesophageal_Junction.ENSG00000137411.12.wgt.RDat	6	30881982	30894236	Esophagus_Gastroesophageal_Junction	VARS2	12.199	3.15e-34
NTR.IER3.wgt.RDat	6	30710979	30712334	NTR.BLOOD.RNAARR	IER3	12.1974	3.21e-34
Esophagus_Mucosa.ENSG00000204351.7.wgt.RDat	6	31926888	31937532	Esophagus_Mucosa	SKIV2L	-12.1849	3.74e-34
Heart_Atrial_Appendage.ENSG00000240053.8.wgt.RDat	6	31637944	31641553	Heart_Atrial_Appendage	LY6G5B	-12.1811	3.92e-34
Adipose_Subcutaneous.ENSG00000224796.1.wgt.RDat	6	33047228	33047637	Adipose_Subcutaneous	RPL32P1	12.1705	4.46e-34
Colon_Transverse.ENSG00000240053.8.wgt.RDat	6	31637944	31641553	Colon_Transverse	LY6G5B	-12.1524	5.57e-34
Heart_Atrial_Appendage.ENSG00000224389.4.wgt.RDat	6	31982539	32003195	Heart_Atrial_Appendage	C4B	-12.1511	5.66e-34
Testis.ENSG00000248290.1.wgt.RDat	6	31976391	31980249	Testis	TNXA	-12.1335	7.02e-34
Heart_Atrial_Appendage.ENSG00000204257.10.wgt.RDat	6	32916390	32936871	Heart_Atrial_Appendage	HLA-DMA	-12.0941	1.13e-33
Esophagus_Mucosa.ENSG00000204520.8.wgt.RDat	6	31371356	31383092	Esophagus_Mucosa	MICA	12.044	2.09e-33
Adipose_Subcutaneous.ENSG00000204248.6.wgt.RDat	6	33130458	33160276	Adipose_Subcutaneous	COL11A2	12.0389	2.22e-33
YFS.HLA-DOA.wgt.RDat	6	32971955	32977389	YFS.BLOOD.RNAARR	HLA-DOA	-12.033	2.38e-33
Esophagus_Gastroesophageal_Junction.ENSG00000204261.4.wgt.RDat	6	32811863	32814272	Esophagus_Gastroesophageal_Junction	TAPSAR1	-12.029	2.5e-33
Heart_Left_Ventricle.ENSG00000204338.4.wgt.RDat	6	31973466	31976176	Heart_Left_Ventricle	CYP21A1P	12.0282	2.53e-33
Brain_Anterior_cingulate_cortex_BA24.ENSG00000204310.6.wgt.RDat	6	32136059	32145873	Brain_Anterior_cingulate_cortex_BA24	AGPAT1	12.0263	2.59e-33
Artery_Aorta.ENSG00000168394.9.wgt.RDat	6	32812986	32821755	Artery_Aorta	TAP1	-12.019	2.82e-33
Heart_Left_Ventricle.ENSG00000204257.10.wgt.RDat	6	32916390	32936871	Heart_Left_Ventricle	HLA-DMA	-12.0077	3.24e-33
Brain_Cortex.ENSG00000204525.10.wgt.RDat	6	31236526	31239882	Brain_Cortex	HLA-C	-12.0053	3.33e-33
Esophagus_Muscularis.ENSG00000204525.10.wgt.RDat	6	31236526	31239882	Esophagus_Muscularis	HLA-C	-12.0004	3.54e-33
Skin_Sun_Exposed_Lower_leg.ENSG00000234745.5.wgt.RDat	6	31321649	31324219	Skin_Sun_Exposed_Lower_leg	HLA-B	11.9989	3.6e-33
Adrenal_Gland.ENSG00000161896.6.wgt.RDat	6	33689444	33714762	Adrenal_Gland	IP6K3	-11.9987	3.61e-33
Adrenal_Gland.ENSG00000196301.3.wgt.RDat	6	32427598	32441277	Adrenal_Gland	HLA-DRB9	11.966	5.36e-33
Heart_Left_Ventricle.ENSG00000204308.6.wgt.RDat	6	32146131	32151657	Heart_Left_Ventricle	RNF5	11.9523	6.32e-33
Small_Intestine_Terminal_Ileum.ENSG00000196301.3.wgt.RDat	6	32427598	32441277	Small_Intestine_Terminal_Ileum	HLA-DRB9	11.9414	7.2e-33
Testis.ENSG00000232080.3.wgt.RDat	6	32685782	32686612	Testis	XXbac-BPG254F23.7	-11.9406	7.27e-33
Adipose_Visceral_Omentum.ENSG00000213760.6.wgt.RDat	6	31512239	31514625	Adipose_Visceral_Omentum	ATP6V1G2	-11.9358	7.7e-33
Heart_Atrial_Appendage.ENSG00000248290.1.wgt.RDat	6	31976391	31980249	Heart_Atrial_Appendage	TNXA	-11.9265	8.62e-33
Pituitary.ENSG00000232629.4.wgt.RDat	6	32723875	32731311	Pituitary	HLA-DQB2	11.9043	1.12e-32
Adipose_Subcutaneous.ENSG00000137411.12.wgt.RDat	6	30881982	30894236	Adipose_Subcutaneous	VARS2	11.8922	1.3e-32
Brain_Frontal_Cortex_BA9.ENSG00000213722.4.wgt.RDat	6	31694815	31698357	Brain_Frontal_Cortex_BA9	DDAH2	11.8916	1.31e-32
Skin_Sun_Exposed_Lower_leg.ENSG00000204386.6.wgt.RDat	6	31826829	31830683	Skin_Sun_Exposed_Lower_leg	NEU1	-11.8853	1.41e-32
Liver.ENSG00000232629.4.wgt.RDat	6	32723875	32731311	Liver	HLA-DQB2	11.8744	1.61e-32
Adipose_Visceral_Omentum.ENSG00000231500.2.wgt.RDat	6	33239825	33244287	Adipose_Visceral_Omentum	RPS18	11.8631	1.84e-32
Skin_Not_Sun_Exposed_Suprapubic.ENSG00000269490.1.wgt.RDat	6	33663226	33663474	Skin_Not_Sun_Exposed_Suprapubic	SBP1	-11.8594	1.92e-32
Heart_Left_Ventricle.ENSG00000137404.10.wgt.RDat	6	30655824	30659197	Heart_Left_Ventricle	NRM	-11.8573	1.97e-32
Testis.ENSG00000232629.4.wgt.RDat	6	32723875	32731311	Testis	HLA-DQB2	11.8511	2.12e-32
Cells_EBV-transformed_lymphocytes.ENSG00000204344.10.wgt.RDat	6	31938943	31949228	Cells_EBV-transformed_lymphocytes	STK19	11.8509	2.13e-32
Nerve_Tibial.ENSG00000204351.7.wgt.RDat	6	31926888	31937532	Nerve_Tibial	SKIV2L	-11.8448	2.29e-32
Esophagus_Gastroesophageal_Junction.ENSG00000204257.10.wgt.RDat	6	32916390	32936871	Esophagus_Gastroesophageal_Junction	HLA-DMA	-11.841	2.4e-32
Lung.ENSG00000204252.8.wgt.RDat	6	32971955	32977389	Lung	HLA-DOA	-11.8294	2.75e-32
Artery_Coronary.ENSG00000204267.9.wgt.RDat	6	32789610	32806557	Artery_Coronary	TAP2	-11.8264	2.85e-32
Uterus.ENSG00000179344.12.wgt.RDat	6	32627244	32636160	Uterus	HLA-DQB1	-11.8014	3.84e-32
Breast_Mammary_Tissue.ENSG00000204622.6.wgt.RDat	6	29975174	29977733	Breast_Mammary_Tissue	HLA-J	11.8008	3.87e-32
Muscle_Skeletal.ENSG00000081019.9.wgt.RDat	1	114000000	114000000	Muscle_Skeletal	RSBN1	-11.8	2.43e-32
Muscle_Skeletal.ENSG00000081026.14.wgt.RDat	1	114000000	114000000	Muscle_Skeletal	MAGI3	-11.8	5.89e-32
NTR.HLA-DOA.wgt.RDat	6	32971958	32977393	NTR.BLOOD.RNAARR	HLA-DOA	-11.7974	4.02e-32
Pituitary.ENSG00000240065.3.wgt.RDat	6	32821938	32827362	Pituitary	PSMB9	11.7881	4.49e-32
Cells_EBV-transformed_lymphocytes.ENSG00000271581.1.wgt.RDat	6	31324424	31325414	Cells_EBV-transformed_lymphocytes	XXbac-BPG248L24.12	11.7769	5.13e-32
Adrenal_Gland.ENSG00000204308.6.wgt.RDat	6	32146131	32151657	Adrenal_Gland	RNF5	11.7712	5.49e-32
Pancreas.ENSG00000196735.7.wgt.RDat	6	32595956	32611429	Pancreas	HLA-DQA1	-11.7698	5.58e-32
Brain_Cerebellar_Hemisphere.ENSG00000198502.5.wgt.RDat	6	32485120	32498064	Brain_Cerebellar_Hemisphere	HLA-DRB5	-11.7602	6.26e-32
Small_Intestine_Terminal_Ileum.ENSG00000232629.4.wgt.RDat	6	32723875	32731311	Small_Intestine_Terminal_Ileum	HLA-DQB2	11.7585	6.38e-32
Pancreas.ENSG00000204252.8.wgt.RDat	6	32971955	32977389	Pancreas	HLA-DOA	-11.7573	6.48e-32
Ovary.ENSG00000213760.6.wgt.RDat	6	31512239	31514625	Ovary	ATP6V1G2	-11.7502	7.04e-32
Whole_Blood.ENSG00000137312.10.wgt.RDat	6	30695486	30710510	Whole_Blood	FLOT1	11.7481	7.22e-32
Spleen.ENSG00000137288.5.wgt.RDat	6	33663126	33679504	Spleen	UQCC2	-11.7476	7.27e-32
Spleen.ENSG00000204525.10.wgt.RDat	6	31236526	31239882	Spleen	HLA-C	-11.7378	8.16e-32
Artery_Tibial.ENSG00000204520.8.wgt.RDat	6	31371356	31383092	Artery_Tibial	MICA	11.7358	8.35e-32
Prostate.ENSG00000204435.9.wgt.RDat	6	31633168	31637847	Prostate	CSNK2B	-11.7327	8.67e-32
Artery_Coronary.ENSG00000272501.1.wgt.RDat	6	31162977	31165814	Artery_Coronary	XXbac-BPG299F13.17	-11.7317	8.77e-32
Esophagus_Muscularis.ENSG00000204463.8.wgt.RDat	6	31606805	31620482	Esophagus_Muscularis	BAG6	11.6782	1.65e-31
Heart_Atrial_Appendage.ENSG00000231500.2.wgt.RDat	6	33239825	33244287	Heart_Atrial_Appendage	RPS18	11.6779	1.65e-31
Adrenal_Gland.ENSG00000223534.1.wgt.RDat	6	32628132	32628506	Adrenal_Gland	HLA-DQB1-AS1	-11.672	1.77e-31
Breast_Mammary_Tissue.ENSG00000248290.1.wgt.RDat	6	31976391	31980249	Breast_Mammary_Tissue	TNXA	-11.6631	1.97e-31
Lung.ENSG00000213760.6.wgt.RDat	6	31512239	31514625	Lung	ATP6V1G2	-11.6401	2.58e-31
Brain_Cerebellum.ENSG00000204528.3.wgt.RDat	6	31141512	31145676	Brain_Cerebellum	PSORS1C3	11.6149	3.46e-31
Brain_Substantia_nigra.ENSG00000179344.12.wgt.RDat	6	32627244	32636160	Brain_Substantia_nigra	HLA-DQB1	-11.6097	3.68e-31
Adipose_Subcutaneous.ENSG00000204351.7.wgt.RDat	6	31926888	31937532	Adipose_Subcutaneous	SKIV2L	-11.6007	4.09e-31
Artery_Aorta.ENSG00000137411.12.wgt.RDat	6	30881982	30894236	Artery_Aorta	VARS2	11.6006	4.09e-31
Esophagus_Gastroesophageal_Junction.ENSG00000241106.2.wgt.RDat	6	32780540	32784825	Esophagus_Gastroesophageal_Junction	HLA-DOB	11.5909	4.58e-31
YFS.CUTA.wgt.RDat	6	33384219	33386094	YFS.BLOOD.RNAARR	CUTA	-11.5807	5.16e-31
Thyroid.ENSG00000225914.1.wgt.RDat	6	32223488	32233615	Thyroid	XXbac-BPG154L12.4	11.5785	5.3e-31
Brain_Nucleus_accumbens_basal_ganglia.ENSG00000196735.7.wgt.RDat	6	32595956	32611429	Brain_Nucleus_accumbens_basal_ganglia	HLA-DQA1	11.5701	5.84e-31
Stomach.ENSG00000272501.1.wgt.RDat	6	31162977	31165814	Stomach	XXbac-BPG299F13.17	-11.5534	7.1e-31
Adipose_Subcutaneous.ENSG00000179344.12.wgt.RDat	6	32627244	32636160	Adipose_Subcutaneous	HLA-DQB1	-11.5466	7.68e-31
Small_Intestine_Terminal_Ileum.ENSG00000204540.6.wgt.RDat	6	31082527	31107869	Small_Intestine_Terminal_Ileum	PSORS1C1	-11.5225	1.02e-30
Pancreas.ENSG00000206344.6.wgt.RDat	6	31165915	31171745	Pancreas	HCG27	11.5192	1.06e-30
Testis.ENSG00000168394.9.wgt.RDat	6	32812986	32821755	Testis	TAP1	11.4912	1.46e-30
Cells_EBV-transformed_lymphocytes.ENSG00000232629.4.wgt.RDat	6	32723875	32731311	Cells_EBV-transformed_lymphocytes	HLA-DQB2	11.4845	1.58e-30
Brain_Hypothalamus.ENSG00000204525.10.wgt.RDat	6	31236526	31239882	Brain_Hypothalamus	HLA-C	-11.4841	1.59e-30
Artery_Coronary.ENSG00000137310.7.wgt.RDat	6	31126319	31131992	Artery_Coronary	TCF19	11.4827	1.61e-30
Skin_Not_Sun_Exposed_Suprapubic.ENSG00000241106.2.wgt.RDat	6	32780540	32784825	Skin_Not_Sun_Exposed_Suprapubic	HLA-DOB	11.475	1.76e-30
Uterus.ENSG00000204525.10.wgt.RDat	6	31236526	31239882	Uterus	HLA-C	-11.4697	1.87e-30
Skin_Sun_Exposed_Lower_leg.ENSG00000204338.4.wgt.RDat	6	31973466	31976176	Skin_Sun_Exposed_Lower_leg	CYP21A1P	11.4558	2.2e-30
Brain_Cerebellum.ENSG00000196126.6.wgt.RDat	6	32546546	32557625	Brain_Cerebellum	HLA-DRB1	-11.4548	2.23e-30
Adipose_Subcutaneous.ENSG00000248290.1.wgt.RDat	6	31976391	31980249	Adipose_Subcutaneous	TNXA	-11.4544	2.24e-30
Testis.ENSG00000213760.6.wgt.RDat	6	31512239	31514625	Testis	ATP6V1G2	-11.4467	2.44e-30
Esophagus_Muscularis.ENSG00000179344.12.wgt.RDat	6	32627244	32636160	Esophagus_Muscularis	HLA-DQB1	-11.4323	2.88e-30
Artery_Coronary.ENSG00000204463.8.wgt.RDat	6	31606805	31620482	Artery_Coronary	BAG6	11.4314	2.91e-30
Thyroid.ENSG00000204314.6.wgt.RDat	6	32116136	32121621	Thyroid	PRRT1	11.4168	3.45e-30
Esophagus_Mucosa.ENSG00000204463.8.wgt.RDat	6	31606805	31620482	Esophagus_Mucosa	BAG6	-11.4145	3.54e-30
Skin_Sun_Exposed_Lower_leg.ENSG00000204252.8.wgt.RDat	6	32971955	32977389	Skin_Sun_Exposed_Lower_leg	HLA-DOA	-11.4106	3.7e-30
Artery_Aorta.ENSG00000204301.5.wgt.RDat	6	32162620	32191844	Artery_Aorta	NOTCH4	11.4011	4.13e-30
Testis.ENSG00000206337.6.wgt.RDat	6	31368479	31445283	Testis	HCP5	-11.3963	4.36e-30
Lung.ENSG00000199332.1.wgt.RDat	6	31369929	31370027	Lung	Y_RNA	11.3912	4.62e-30
Esophagus_Mucosa.ENSG00000204267.9.wgt.RDat	6	32789610	32806557	Esophagus_Mucosa	TAP2	-11.3871	4.85e-30
Skin_Sun_Exposed_Lower_leg.ENSG00000224796.1.wgt.RDat	6	33047228	33047637	Skin_Sun_Exposed_Lower_leg	RPL32P1	11.3809	5.21e-30
Breast_Mammary_Tissue.ENSG00000204267.9.wgt.RDat	6	32789610	32806557	Breast_Mammary_Tissue	TAP2	-11.376	5.51e-30
Esophagus_Gastroesophageal_Junction.ENSG00000204528.3.wgt.RDat	6	31141512	31145676	Esophagus_Gastroesophageal_Junction	PSORS1C3	11.372	5.77e-30
Spleen.ENSG00000204308.6.wgt.RDat	6	32146131	32151657	Spleen	RNF5	11.3704	5.87e-30
Adipose_Visceral_Omentum.ENSG00000248290.1.wgt.RDat	6	31976391	31980249	Adipose_Visceral_Omentum	TNXA	-11.3613	6.52e-30
Cells_Transformed_fibroblasts.ENSG00000204314.6.wgt.RDat	6	32116136	32121621	Cells_Transformed_fibroblasts	PRRT1	11.3578	6.78e-30
CMC.chr6:32796811:32797177:clu_26340.wgt.RDat	6	32781499	32806547	CMC.BRAIN.RNASEQ_SPLICING	TAP2	-11.346	7.76e-30
Liver.ENSG00000204528.3.wgt.RDat	6	31141512	31145676	Liver	PSORS1C3	11.3417	8.15e-30
Esophagus_Muscularis.ENSG00000204257.10.wgt.RDat	6	32916390	32936871	Esophagus_Muscularis	HLA-DMA	-11.3304	9.28e-30
Brain_Cerebellar_Hemisphere.ENSG00000230313.1.wgt.RDat	6	33112560	33115544	Brain_Cerebellar_Hemisphere	HCG24	11.3289	9.44e-30
Spleen.ENSG00000232629.4.wgt.RDat	6	32723875	32731311	Spleen	HLA-DQB2	11.3117	1.15e-29
Brain_Caudate_basal_ganglia.ENSG00000198502.5.wgt.RDat	6	32485120	32498064	Brain_Caudate_basal_ganglia	HLA-DRB5	-11.2998	1.31e-29
Brain_Nucleus_accumbens_basal_ganglia.ENSG00000241106.2.wgt.RDat	6	32780540	32784825	Brain_Nucleus_accumbens_basal_ganglia	HLA-DOB	11.2925	1.43e-29
Stomach.ENSG00000204525.10.wgt.RDat	6	31236526	31239882	Stomach	HLA-C	-11.2856	1.55e-29
Colon_Transverse.ENSG00000137411.12.wgt.RDat	6	30881982	30894236	Colon_Transverse	VARS2	11.2845	1.57e-29
Pituitary.ENSG00000213760.6.wgt.RDat	6	31512239	31514625	Pituitary	ATP6V1G2	-11.2838	1.58e-29
Esophagus_Muscularis.ENSG00000137411.12.wgt.RDat	6	30881982	30894236	Esophagus_Muscularis	VARS2	11.2774	1.7e-29
Artery_Tibial.ENSG00000199332.1.wgt.RDat	6	31369929	31370027	Artery_Tibial	Y_RNA	11.273	1.78e-29
Skin_Not_Sun_Exposed_Suprapubic.ENSG00000213760.6.wgt.RDat	6	31512239	31514625	Skin_Not_Sun_Exposed_Suprapubic	ATP6V1G2	-11.2564	2.15e-29
Esophagus_Muscularis.ENSG00000204427.7.wgt.RDat	6	31654726	31671221	Esophagus_Muscularis	ABHD16A	11.2523	2.26e-29
Skin_Not_Sun_Exposed_Suprapubic.ENSG00000204338.4.wgt.RDat	6	31973466	31976176	Skin_Not_Sun_Exposed_Suprapubic	CYP21A1P	11.2523	2.26e-29
Pancreas.ENSG00000232629.4.wgt.RDat	6	32723875	32731311	Pancreas	HLA-DQB2	11.2495	2.33e-29
Esophagus_Mucosa.ENSG00000232629.4.wgt.RDat	6	32723875	32731311	Esophagus_Mucosa	HLA-DQB2	11.2425	2.52e-29
Colon_Sigmoid.ENSG00000204256.8.wgt.RDat	6	32936437	32949282	Colon_Sigmoid	BRD2	11.2225	3.16e-29
Whole_Blood.ENSG00000204531.11.wgt.RDat	6	31132119	31148508	Whole_Blood	POU5F1	11.2097	3.65e-29
YFS.HLA-B.wgt.RDat	6	31321649	31324965	YFS.BLOOD.RNAARR	HLA-B	-11.2041	3.89e-29
Brain_Cerebellar_Hemisphere.ENSG00000204351.7.wgt.RDat	6	31926888	31937532	Brain_Cerebellar_Hemisphere	SKIV2L	-11.2028	3.95e-29
Artery_Coronary.ENSG00000213760.6.wgt.RDat	6	31512239	31514625	Artery_Coronary	ATP6V1G2	-11.2011	4.03e-29
Lung.ENSG00000204520.8.wgt.RDat	6	31371356	31383092	Lung	MICA	11.1907	4.53e-29
Brain_Nucleus_accumbens_basal_ganglia.ENSG00000204421.2.wgt.RDat	6	31686425	31689622	Brain_Nucleus_accumbens_basal_ganglia	LY6G6C	11.1885	4.64e-29
Thyroid.ENSG00000213760.6.wgt.RDat	6	31512239	31514625	Thyroid	ATP6V1G2	-11.1812	5.04e-29
YFS.PSMB8.wgt.RDat	6	32808494	32812480	YFS.BLOOD.RNAARR	PSMB8	-11.1808	5.06e-29
Artery_Tibial.ENSG00000204348.5.wgt.RDat	6	31937587	31940069	Artery_Tibial	DXO	-11.1742	5.46e-29
METSIM.DXO.wgt.RDat	6	31937587	31940069	METSIM.ADIPOSE.RNASEQ	DXO	-11.1721	5.58e-29
YFS.ZBTB22.wgt.RDat	6	33282183	33285719	YFS.BLOOD.RNAARR	ZBTB22	11.121	9.91e-29
Adipose_Subcutaneous.ENSG00000204525.10.wgt.RDat	6	31236526	31239882	Adipose_Subcutaneous	HLA-C	-11.1139	1.07e-28
Thyroid.ENSG00000206344.6.wgt.RDat	6	31165915	31171745	Thyroid	HCG27	11.1092	1.13e-28
METSIM.BAK1.wgt.RDat	6	33540329	33548019	METSIM.ADIPOSE.RNASEQ	BAK1	-11.1075	1.15e-28
Thyroid.ENSG00000204348.5.wgt.RDat	6	31937587	31940069	Thyroid	DXO	-11.0956	1.32e-28
CMC.chr6:33037663:33048457:clu_26359.wgt.RDat	6	33032345	33041426	CMC.BRAIN.RNASEQ_SPLICING	HLA-DPA1	11.0928	1.36e-28
Artery_Tibial.ENSG00000224796.1.wgt.RDat	6	33047228	33047637	Artery_Tibial	RPL32P1	11.0855	1.47e-28
Lung.ENSG00000232629.4.wgt.RDat	6	32723875	32731311	Lung	HLA-DQB2	11.0814	1.54e-28
Nerve_Tibial.ENSG00000213760.6.wgt.RDat	6	31512239	31514625	Nerve_Tibial	ATP6V1G2	-11.0704	1.75e-28
Esophagus_Gastroesophageal_Junction.ENSG00000213760.6.wgt.RDat	6	31512239	31514625	Esophagus_Gastroesophageal_Junction	ATP6V1G2	-11.0694	1.77e-28
Cells_EBV-transformed_lymphocytes.ENSG00000204308.6.wgt.RDat	6	32146131	32151657	Cells_EBV-transformed_lymphocytes	RNF5	11.0666	1.82e-28
Brain_Spinal_cord_cervical_c-1.ENSG00000232629.4.wgt.RDat	6	32723875	32731311	Brain_Spinal_cord_cervical_c-1	HLA-DQB2	11.0589	1.99e-28
Breast_Mammary_Tissue.ENSG00000204252.8.wgt.RDat	6	32971955	32977389	Breast_Mammary_Tissue	HLA-DOA	-11.0582	2e-28
Pituitary.ENSG00000204520.8.wgt.RDat	6	31371356	31383092	Pituitary	MICA	11.0426	2.38e-28
Colon_Sigmoid.ENSG00000179344.12.wgt.RDat	6	32627244	32636160	Colon_Sigmoid	HLA-DQB1	-11.0419	2.4e-28
Brain_Cerebellum.ENSG00000198563.9.wgt.RDat	6	31498010	31510225	Brain_Cerebellum	DDX39B	11.0369	2.54e-28
Liver.ENSG00000234745.5.wgt.RDat	6	31321649	31324219	Liver	HLA-B	-11.0276	2.81e-28
Artery_Tibial.ENSG00000204525.10.wgt.RDat	6	31236526	31239882	Artery_Tibial	HLA-C	-11.0258	2.87e-28
Muscle_Skeletal.ENSG00000223865.6.wgt.RDat	6	33043703	33054978	Muscle_Skeletal	HLA-DPB1	-11.0228	2.97e-28
Heart_Atrial_Appendage.ENSG00000204228.3.wgt.RDat	6	33172419	33174608	Heart_Atrial_Appendage	HSD17B8	11.0168	3.17e-28
Adipose_Visceral_Omentum.ENSG00000272501.1.wgt.RDat	6	31162977	31165814	Adipose_Visceral_Omentum	XXbac-BPG299F13.17	-11.007	3.54e-28
Prostate.ENSG00000198502.5.wgt.RDat	6	32485120	32498064	Prostate	HLA-DRB5	-10.9958	4e-28
Skin_Sun_Exposed_Lower_leg.ENSG00000231852.2.wgt.RDat	6	32006042	32009447	Skin_Sun_Exposed_Lower_leg	CYP21A2	-10.9952	4.03e-28
Breast_Mammary_Tissue.ENSG00000213760.6.wgt.RDat	6	31512239	31514625	Breast_Mammary_Tissue	ATP6V1G2	-10.991	4.22e-28
Esophagus_Muscularis.ENSG00000213760.6.wgt.RDat	6	31512239	31514625	Esophagus_Muscularis	ATP6V1G2	-10.991	4.22e-28
Artery_Aorta.ENSG00000223534.1.wgt.RDat	6	32628132	32628506	Artery_Aorta	HLA-DQB1-AS1	-10.9719	5.22e-28
Brain_Frontal_Cortex_BA9.ENSG00000250535.1.wgt.RDat	6	31981047	31981564	Brain_Frontal_Cortex_BA9	STK19P	-10.9702	5.32e-28
Brain_Amygdala.ENSG00000204338.4.wgt.RDat	6	31973466	31976176	Brain_Amygdala	CYP21A1P	10.9674	5.48e-28
Nerve_Tibial.ENSG00000204290.6.wgt.RDat	6	32361740	32374905	Nerve_Tibial	BTNL2	-10.9664	5.55e-28
Esophagus_Muscularis.ENSG00000096433.6.wgt.RDat	6	33588142	33664351	Esophagus_Muscularis	ITPR3	-10.9649	5.64e-28
Artery_Tibial.ENSG00000228022.1.wgt.RDat	6	30734602	30760027	Artery_Tibial	HCG20	10.964	5.69e-28
Liver.ENSG00000204301.5.wgt.RDat	6	32162620	32191844	Liver	NOTCH4	10.9556	6.24e-28
Lung.ENSG00000240053.8.wgt.RDat	6	31637944	31641553	Lung	LY6G5B	-10.9494	6.69e-28
Artery_Aorta.ENSG00000213760.6.wgt.RDat	6	31512239	31514625	Artery_Aorta	ATP6V1G2	-10.9368	7.69e-28
Brain_Putamen_basal_ganglia.ENSG00000204520.8.wgt.RDat	6	31371356	31383092	Brain_Putamen_basal_ganglia	MICA	10.9336	7.96e-28
Esophagus_Mucosa.ENSG00000213722.4.wgt.RDat	6	31694815	31698357	Esophagus_Mucosa	DDAH2	10.9172	9.54e-28
Testis.ENSG00000204614.4.wgt.RDat	6	30103885	30116512	Testis	TRIM40	10.9075	1.06e-27
Brain_Anterior_cingulate_cortex_BA24.ENSG00000204540.6.wgt.RDat	6	31082527	31107869	Brain_Anterior_cingulate_cortex_BA24	PSORS1C1	-10.9029	1.12e-27
Adipose_Visceral_Omentum.ENSG00000204520.8.wgt.RDat	6	31371356	31383092	Adipose_Visceral_Omentum	MICA	10.9004	1.15e-27
CMC.PHTF1.wgt.RDat	1	114000000	114000000	CMC.BRAIN.RNASEQ	PHTF1	-10.9	7.66e-28
Lung.ENSG00000226167.1.wgt.RDat	1	114000000	114000000	Lung	AP4B1-AS1	-10.9	1.04e-27
Breast_Mammary_Tissue.ENSG00000204338.4.wgt.RDat	6	31973466	31976176	Breast_Mammary_Tissue	CYP21A1P	10.8953	1.21e-27
Whole_Blood.ENSG00000232629.4.wgt.RDat	6	32723875	32731311	Whole_Blood	HLA-DQB2	10.8924	1.25e-27
Pancreas.ENSG00000204531.11.wgt.RDat	6	31132119	31148508	Pancreas	POU5F1	10.8906	1.28e-27
Brain_Cerebellar_Hemisphere.ENSG00000232629.4.wgt.RDat	6	32723875	32731311	Brain_Cerebellar_Hemisphere	HLA-DQB2	10.8823	1.4e-27
Brain_Substantia_nigra.ENSG00000206344.6.wgt.RDat	6	31165915	31171745	Brain_Substantia_nigra	HCG27	10.8805	1.43e-27
Testis.ENSG00000231226.1.wgt.RDat	6	30073020	30082501	Testis	TRIM31-AS1	10.88	1.44e-27
Liver.ENSG00000179344.12.wgt.RDat	6	32627244	32636160	Liver	HLA-DQB1	-10.8689	1.62e-27
Skin_Not_Sun_Exposed_Suprapubic.ENSG00000204315.3.wgt.RDat	6	32096484	32098068	Skin_Not_Sun_Exposed_Suprapubic	FKBPL	10.8661	1.67e-27
Brain_Hypothalamus.ENSG00000236104.2.wgt.RDat	6	33282183	33285719	Brain_Hypothalamus	ZBTB22	10.8448	2.11e-27
Brain_Frontal_Cortex_BA9.ENSG00000204520.8.wgt.RDat	6	31371356	31383092	Brain_Frontal_Cortex_BA9	MICA	10.8369	2.3e-27
Colon_Transverse.ENSG00000271581.1.wgt.RDat	6	31324424	31325414	Colon_Transverse	XXbac-BPG248L24.12	10.8341	2.37e-27
Muscle_Skeletal.ENSG00000204228.3.wgt.RDat	6	33172419	33174608	Muscle_Skeletal	HSD17B8	10.8127	3e-27
CMC.chr6:31555095:31555721:clu_26233.wgt.RDat	6	31553970	31556685	CMC.BRAIN.RNASEQ_SPLICING	LST1	10.8126	3e-27
Colon_Sigmoid.ENSG00000196735.7.wgt.RDat	6	32595956	32611429	Colon_Sigmoid	HLA-DQA1	-10.8033	3.32e-27
Lung.ENSG00000137337.10.wgt.RDat	6	30667584	30685666	Lung	MDC1	-10.7989	3.48e-27
Cells_Transformed_fibroblasts.ENSG00000196126.6.wgt.RDat	6	32546546	32557625	Cells_Transformed_fibroblasts	HLA-DRB1	-10.7884	3.91e-27
CMC.chr6:32784729:32797177:clu_26340.wgt.RDat	6	32781499	32806547	CMC.BRAIN.RNASEQ_SPLICING	TAP2	10.784	4.1e-27
Brain_Putamen_basal_ganglia.ENSG00000204516.5.wgt.RDat	6	31462658	31478901	Brain_Putamen_basal_ganglia	MICB	10.7826	4.16e-27
Prostate.ENSG00000204528.3.wgt.RDat	6	31141512	31145676	Prostate	PSORS1C3	10.7759	4.47e-27
Breast_Mammary_Tissue.ENSG00000179344.12.wgt.RDat	6	32627244	32636160	Breast_Mammary_Tissue	HLA-DQB1	-10.7694	4.8e-27
Artery_Tibial.ENSG00000206344.6.wgt.RDat	6	31165915	31171745	Artery_Tibial	HCG27	10.7599	5.33e-27
Pancreas.ENSG00000137411.12.wgt.RDat	6	30881982	30894236	Pancreas	VARS2	10.7576	5.46e-27
Nerve_Tibial.ENSG00000231500.2.wgt.RDat	6	33239825	33244287	Nerve_Tibial	RPS18	10.7574	5.47e-27
Colon_Transverse.ENSG00000204520.8.wgt.RDat	6	31371356	31383092	Colon_Transverse	MICA	10.754	5.67e-27
Adipose_Subcutaneous.ENSG00000204520.8.wgt.RDat	6	31371356	31383092	Adipose_Subcutaneous	MICA	10.7503	5.91e-27
Nerve_Tibial.ENSG00000096433.6.wgt.RDat	6	33588142	33664351	Nerve_Tibial	ITPR3	-10.7353	6.95e-27
Lung.ENSG00000204267.9.wgt.RDat	6	32789610	32806557	Lung	TAP2	-10.7265	7.65e-27
Colon_Sigmoid.ENSG00000204520.8.wgt.RDat	6	31371356	31383092	Colon_Sigmoid	MICA	10.7207	8.14e-27
Vagina.ENSG00000179344.12.wgt.RDat	6	32627244	32636160	Vagina	HLA-DQB1	-10.7036	9.79e-27
CMC.MAGI3.wgt.RDat	1	114000000	114000000	CMC.BRAIN.RNASEQ	MAGI3	-10.7	1.07e-26
Artery_Tibial.ENSG00000204256.8.wgt.RDat	6	32936437	32949282	Artery_Tibial	BRD2	10.681	1.25e-26
Artery_Tibial.ENSG00000179344.12.wgt.RDat	6	32627244	32636160	Artery_Tibial	HLA-DQB1	-10.6738	1.35e-26
Brain_Cerebellum.ENSG00000204580.7.wgt.RDat	6	30844198	30867933	Brain_Cerebellum	DDR1	10.6691	1.42e-26
Skin_Not_Sun_Exposed_Suprapubic.ENSG00000204387.8.wgt.RDat	6	31802385	31807541	Skin_Not_Sun_Exposed_Suprapubic	C6orf48	-10.6682	1.43e-26
Brain_Frontal_Cortex_BA9.ENSG00000232629.4.wgt.RDat	6	32723875	32731311	Brain_Frontal_Cortex_BA9	HLA-DQB2	10.6595	1.58e-26
Brain_Hypothalamus.ENSG00000232629.4.wgt.RDat	6	32723875	32731311	Brain_Hypothalamus	HLA-DQB2	10.655	1.65e-26
Artery_Aorta.ENSG00000204525.10.wgt.RDat	6	31236526	31239882	Artery_Aorta	HLA-C	-10.6472	1.8e-26
Uterus.ENSG00000204540.6.wgt.RDat	6	31082527	31107869	Uterus	PSORS1C1	-10.6424	1.89e-26
Pituitary.ENSG00000271581.1.wgt.RDat	6	31324424	31325414	Pituitary	XXbac-BPG248L24.12	10.6354	2.04e-26
YFS.TAPBP.wgt.RDat	6	33267471	33282164	YFS.BLOOD.RNAARR	TAPBP	10.6342	2.07e-26
Esophagus_Muscularis.ENSG00000066379.10.wgt.RDat	6	30029418	30032686	Esophagus_Muscularis	ZNRD1	10.6312	2.13e-26
Artery_Coronary.ENSG00000198502.5.wgt.RDat	6	32485120	32498064	Artery_Coronary	HLA-DRB5	-10.6311	2.14e-26
Esophagus_Mucosa.ENSG00000096433.6.wgt.RDat	6	33588142	33664351	Esophagus_Mucosa	ITPR3	-10.6238	2.31e-26
Brain_Putamen_basal_ganglia.ENSG00000241106.2.wgt.RDat	6	32780540	32784825	Brain_Putamen_basal_ganglia	HLA-DOB	10.621	2.38e-26
Artery_Tibial.ENSG00000081019.9.wgt.RDat	1	114000000	114000000	Artery_Tibial	RSBN1	-10.6	2.7e-26
Brain_Cerebellar_Hemisphere.ENSG00000235527.2.wgt.RDat	1	114000000	114000000	Brain_Cerebellar_Hemisphere	RP5-1073O3.7	10.6	1.8e-26
YFS.HLA-DMB.wgt.RDat	6	32902406	32908847	YFS.BLOOD.RNAARR	HLA-DMB	10.5778	3.78e-26
Whole_Blood.ENSG00000235821.1.wgt.RDat	6	29718506	29718925	Whole_Blood	IFITM4P	10.5737	3.95e-26
Nerve_Tibial.ENSG00000206344.6.wgt.RDat	6	31165915	31171745	Nerve_Tibial	HCG27	10.5685	4.17e-26
Esophagus_Mucosa.ENSG00000179344.12.wgt.RDat	6	32627244	32636160	Esophagus_Mucosa	HLA-DQB1	-10.5622	4.46e-26
Adrenal_Gland.ENSG00000204525.10.wgt.RDat	6	31236526	31239882	Adrenal_Gland	HLA-C	-10.5551	4.81e-26
Uterus.ENSG00000204209.6.wgt.RDat	6	33286335	33297046	Uterus	DAXX	-10.5475	5.21e-26
METSIM.HLA-B.wgt.RDat	6	31321649	31324965	METSIM.ADIPOSE.RNASEQ	HLA-B	-10.5465	5.27e-26
Lung.ENSG00000204301.5.wgt.RDat	6	32162620	32191844	Lung	NOTCH4	10.5381	5.76e-26
Nerve_Tibial.ENSG00000243649.4.wgt.RDat	6	31913450	31919861	Nerve_Tibial	CFB	-10.5299	6.29e-26
Breast_Mammary_Tissue.ENSG00000204387.8.wgt.RDat	6	31802385	31807541	Breast_Mammary_Tissue	C6orf48	-10.5189	7.07e-26
Thyroid.ENSG00000235821.1.wgt.RDat	6	29718506	29718925	Thyroid	IFITM4P	10.5189	7.07e-26
Artery_Tibial.ENSG00000241106.2.wgt.RDat	6	32780540	32784825	Artery_Tibial	HLA-DOB	10.5085	7.9e-26
Artery_Tibial.ENSG00000096433.6.wgt.RDat	6	33588142	33664351	Artery_Tibial	ITPR3	-10.5029	8.38e-26
Testis.ENSG00000179344.12.wgt.RDat	6	32627244	32636160	Testis	HLA-DQB1	-10.4995	8.68e-26
Ovary.ENSG00000206344.6.wgt.RDat	6	31165915	31171745	Ovary	HCG27	10.4993	8.7e-26
METSIM.HLA-DOB.wgt.RDat	6	32780540	32784825	METSIM.ADIPOSE.RNASEQ	HLA-DOB	10.496	9.02e-26
Adrenal_Gland.ENSG00000241106.2.wgt.RDat	6	32780540	32784825	Adrenal_Gland	HLA-DOB	10.4917	9.43e-26
Artery_Tibial.ENSG00000272501.1.wgt.RDat	6	31162977	31165814	Artery_Tibial	XXbac-BPG299F13.17	-10.4908	9.53e-26
Lung.ENSG00000213780.6.wgt.RDat	6	30875961	30881883	Lung	GTF2H4	-10.4818	1.05e-25
Adipose_Visceral_Omentum.ENSG00000204267.9.wgt.RDat	6	32789610	32806557	Adipose_Visceral_Omentum	TAP2	-10.4804	1.06e-25
Brain_Cerebellum.ENSG00000271581.1.wgt.RDat	6	31324424	31325414	Brain_Cerebellum	XXbac-BPG248L24.12	-10.4797	1.07e-25
Skin_Not_Sun_Exposed_Suprapubic.ENSG00000204525.10.wgt.RDat	6	31236526	31239882	Skin_Not_Sun_Exposed_Suprapubic	HLA-C	-10.4784	1.09e-25
Colon_Transverse.ENSG00000232629.4.wgt.RDat	6	32723875	32731311	Colon_Transverse	HLA-DQB2	10.4716	1.17e-25
Prostate.ENSG00000096433.6.wgt.RDat	6	33588142	33664351	Prostate	ITPR3	-10.47	1.19e-25
Brain_Amygdala.ENSG00000179344.12.wgt.RDat	6	32627244	32636160	Brain_Amygdala	HLA-DQB1	-10.4571	1.36e-25
Cells_Transformed_fibroblasts.ENSG00000204257.10.wgt.RDat	6	32916390	32936871	Cells_Transformed_fibroblasts	HLA-DMA	-10.4488	1.48e-25
Brain_Hippocampus.ENSG00000223534.1.wgt.RDat	6	32628132	32628506	Brain_Hippocampus	HLA-DQB1-AS1	-10.4475	1.5e-25
Esophagus_Mucosa.ENSG00000204438.6.wgt.RDat	6	31629006	31634060	Esophagus_Mucosa	GPANK1	-10.446	1.53e-25
Artery_Coronary.ENSG00000234745.5.wgt.RDat	6	31321649	31324219	Artery_Coronary	HLA-B	10.4447	1.55e-25
Pancreas.ENSG00000235821.1.wgt.RDat	6	29718506	29718925	Pancreas	IFITM4P	10.4422	1.59e-25
Adipose_Visceral_Omentum.ENSG00000224557.3.wgt.RDat	6	33080228	33102442	Adipose_Visceral_Omentum	HLA-DPB2	-10.4328	1.76e-25
Brain_Hypothalamus.ENSG00000272501.1.wgt.RDat	6	31162977	31165814	Brain_Hypothalamus	XXbac-BPG299F13.17	-10.4306	1.8e-25
Nerve_Tibial.ENSG00000137312.10.wgt.RDat	6	30695486	30710510	Nerve_Tibial	FLOT1	10.4227	1.95e-25
Brain_Cerebellar_Hemisphere.ENSG00000272501.1.wgt.RDat	6	31162977	31165814	Brain_Cerebellar_Hemisphere	XXbac-BPG299F13.17	-10.415	2.12e-25
Spleen.ENSG00000206344.6.wgt.RDat	6	31165915	31171745	Spleen	HCG27	10.4072	2.3e-25
Nerve_Tibial.ENSG00000204428.8.wgt.RDat	6	31644461	31651817	Nerve_Tibial	LY6G5C	-10.4069	2.31e-25
CMC.chr6:30887625:30887866:clu_26204.wgt.RDat	6	30881981	30894316	CMC.BRAIN.RNASEQ_SPLICING	VARS2	10.4059	2.33e-25
Brain_Cortex.ENSG00000232450.1.wgt.RDat	1	114000000	114000000	Brain_Cortex	RP4-730K3.3	10.4	1.69e-25
Brain_Cerebellum.ENSG00000204228.3.wgt.RDat	6	33172419	33174608	Brain_Cerebellum	HSD17B8	10.3974	2.55e-25
Brain_Spinal_cord_cervical_c-1.ENSG00000272501.1.wgt.RDat	6	31162977	31165814	Brain_Spinal_cord_cervical_c-1	XXbac-BPG299F13.17	10.3871	2.84e-25
Testis.ENSG00000204516.5.wgt.RDat	6	31462658	31478901	Testis	MICB	10.3772	3.15e-25
Brain_Putamen_basal_ganglia.ENSG00000204428.8.wgt.RDat	6	31644461	31651817	Brain_Putamen_basal_ganglia	LY6G5C	-10.3657	3.55e-25
Esophagus_Mucosa.ENSG00000204531.11.wgt.RDat	6	31132119	31148508	Esophagus_Mucosa	POU5F1	10.3601	3.77e-25
Brain_Cerebellum.ENSG00000213760.6.wgt.RDat	6	31512239	31514625	Brain_Cerebellum	ATP6V1G2	10.3592	3.8e-25
Prostate.ENSG00000179344.12.wgt.RDat	6	32627244	32636160	Prostate	HLA-DQB1	-10.3545	3.99e-25
Esophagus_Mucosa.ENSG00000235821.1.wgt.RDat	6	29718506	29718925	Esophagus_Mucosa	IFITM4P	10.3366	4.81e-25
Adipose_Subcutaneous.ENSG00000213760.6.wgt.RDat	6	31512239	31514625	Adipose_Subcutaneous	ATP6V1G2	-10.3275	5.29e-25
Muscle_Skeletal.ENSG00000096433.6.wgt.RDat	6	33588142	33664351	Muscle_Skeletal	ITPR3	-10.3228	5.56e-25
Brain_Cerebellar_Hemisphere.ENSG00000206344.6.wgt.RDat	6	31165915	31171745	Brain_Cerebellar_Hemisphere	HCG27	10.3085	6.45e-25
Breast_Mammary_Tissue.ENSG00000235821.1.wgt.RDat	6	29718506	29718925	Breast_Mammary_Tissue	IFITM4P	10.3029	6.84e-25
YFS.HLA-DPA1.wgt.RDat	6	33032346	33048552	YFS.BLOOD.RNAARR	HLA-DPA1	10.2989	7.13e-25
Whole_Blood.ENSG00000137331.11.wgt.RDat	6	30710976	30712331	Whole_Blood	IER3	10.2956	7.38e-25
Adrenal_Gland.ENSG00000213760.6.wgt.RDat	6	31512239	31514625	Adrenal_Gland	ATP6V1G2	-10.2904	7.79e-25
CMC.DDAH2.wgt.RDat	6	31694816	31698039	CMC.BRAIN.RNASEQ	DDAH2	10.2873	8.04e-25
Uterus.ENSG00000206344.6.wgt.RDat	6	31165915	31171745	Uterus	HCG27	10.2756	9.08e-25
Skin_Sun_Exposed_Lower_leg.ENSG00000235821.1.wgt.RDat	6	29718506	29718925	Skin_Sun_Exposed_Lower_leg	IFITM4P	10.2707	9.55e-25
Skin_Sun_Exposed_Lower_leg.ENSG00000223534.1.wgt.RDat	6	32628132	32628506	Skin_Sun_Exposed_Lower_leg	HLA-DQB1-AS1	-10.2583	1.09e-24
Pancreas.ENSG00000137288.5.wgt.RDat	6	33663126	33679504	Pancreas	UQCC2	-10.256	1.11e-24
Colon_Sigmoid.ENSG00000204482.6.wgt.RDat	6	31553901	31556671	Colon_Sigmoid	LST1	10.2453	1.24e-24
Artery_Aorta.ENSG00000240053.8.wgt.RDat	6	31637944	31641553	Artery_Aorta	LY6G5B	-10.2384	1.33e-24
Brain_Putamen_basal_ganglia.ENSG00000204536.9.wgt.RDat	6	31110216	31126015	Brain_Putamen_basal_ganglia	CCHCR1	-10.2345	1.39e-24
Skin_Sun_Exposed_Lower_leg.ENSG00000241106.2.wgt.RDat	6	32780540	32784825	Skin_Sun_Exposed_Lower_leg	HLA-DOB	10.2332	1.41e-24
Testis.ENSG00000096395.6.wgt.RDat	6	33762450	33771788	Testis	MLN	10.2295	1.46e-24
Artery_Aorta.ENSG00000231500.2.wgt.RDat	6	33239825	33244287	Artery_Aorta	RPS18	10.2283	1.48e-24
Brain_Anterior_cingulate_cortex_BA24.ENSG00000213780.6.wgt.RDat	6	30875961	30881883	Brain_Anterior_cingulate_cortex_BA24	GTF2H4	10.2275	1.49e-24
Brain_Cerebellum.ENSG00000137310.7.wgt.RDat	6	31126319	31131992	Brain_Cerebellum	TCF19	-10.217	1.66e-24
Colon_Transverse.ENSG00000204531.11.wgt.RDat	6	31132119	31148508	Colon_Transverse	POU5F1	10.202	1.94e-24
Adipose_Subcutaneous.ENSG00000231852.2.wgt.RDat	6	32006042	32009447	Adipose_Subcutaneous	CYP21A2	10.1876	2.25e-24
Adipose_Subcutaneous.ENSG00000204348.5.wgt.RDat	6	31937587	31940069	Adipose_Subcutaneous	DXO	10.1846	2.32e-24
Heart_Atrial_Appendage.ENSG00000227262.3.wgt.RDat	6	29893760	29894750	Heart_Atrial_Appendage	HCG4B	10.1721	2.64e-24
Pituitary.ENSG00000235821.1.wgt.RDat	6	29718506	29718925	Pituitary	IFITM4P	10.1712	2.67e-24
Artery_Aorta.ENSG00000204267.9.wgt.RDat	6	32789610	32806557	Artery_Aorta	TAP2	-10.1607	2.97e-24
Esophagus_Gastroesophageal_Junction.ENSG00000272501.1.wgt.RDat	6	31162977	31165814	Esophagus_Gastroesophageal_Junction	XXbac-BPG299F13.17	-10.1595	3.01e-24
Colon_Sigmoid.ENSG00000204528.3.wgt.RDat	6	31141512	31145676	Colon_Sigmoid	PSORS1C3	10.1578	3.06e-24
Heart_Left_Ventricle.ENSG00000204228.3.wgt.RDat	6	33172419	33174608	Heart_Left_Ventricle	HSD17B8	10.1483	3.37e-24
Brain_Nucleus_accumbens_basal_ganglia.ENSG00000272501.1.wgt.RDat	6	31162977	31165814	Brain_Nucleus_accumbens_basal_ganglia	XXbac-BPG299F13.17	-10.1316	4e-24
Nerve_Tibial.ENSG00000227766.1.wgt.RDat	6	29909874	29910844	Nerve_Tibial	HCG4P5	10.1202	4.5e-24
Artery_Aorta.ENSG00000204538.3.wgt.RDat	6	31105313	31107127	Artery_Aorta	PSORS1C2	-10.1163	4.68e-24
Esophagus_Mucosa.ENSG00000213760.6.wgt.RDat	6	31512239	31514625	Esophagus_Mucosa	ATP6V1G2	-10.1107	4.95e-24
Artery_Tibial.ENSG00000204228.3.wgt.RDat	6	33172419	33174608	Artery_Tibial	HSD17B8	10.1043	5.29e-24
Adrenal_Gland.ENSG00000134262.8.wgt.RDat	1	114000000	114000000	Adrenal_Gland	AP4B1	-10.1	5.02e-24
Colon_Sigmoid.ENSG00000226167.1.wgt.RDat	1	114000000	114000000	Colon_Sigmoid	AP4B1-AS1	-10.1	6.51e-24
Uterus.ENSG00000204344.10.wgt.RDat	6	31938943	31949228	Uterus	STK19	10.0875	6.27e-24
Cells_Transformed_fibroblasts.ENSG00000230521.1.wgt.RDat	6	29855071	29856045	Cells_Transformed_fibroblasts	HCG4P7	10.0842	6.49e-24
Brain_Substantia_nigra.ENSG00000204528.3.wgt.RDat	6	31141512	31145676	Brain_Substantia_nigra	PSORS1C3	10.0787	6.86e-24
Artery_Tibial.ENSG00000213760.6.wgt.RDat	6	31512239	31514625	Artery_Tibial	ATP6V1G2	-10.0767	7e-24
Spleen.ENSG00000204531.11.wgt.RDat	6	31132119	31148508	Spleen	POU5F1	10.0703	7.47e-24
Breast_Mammary_Tissue.ENSG00000235290.1.wgt.RDat	6	29924373	29926347	Breast_Mammary_Tissue	HLA-W	-10.0647	7.91e-24
Skin_Sun_Exposed_Lower_leg.ENSG00000231925.7.wgt.RDat	6	33267471	33282164	Skin_Sun_Exposed_Lower_leg	TAPBP	-10.0644	7.93e-24
Breast_Mammary_Tissue.ENSG00000224389.4.wgt.RDat	6	31982539	32003195	Breast_Mammary_Tissue	C4B	-10.055	8.73e-24
Pancreas.ENSG00000161896.6.wgt.RDat	6	33689444	33714762	Pancreas	IP6K3	-10.0465	9.52e-24
Small_Intestine_Terminal_Ileum.ENSG00000137312.10.wgt.RDat	6	30695486	30710510	Small_Intestine_Terminal_Ileum	FLOT1	10.0441	9.76e-24
Brain_Anterior_cingulate_cortex_BA24.ENSG00000230313.1.wgt.RDat	6	33112560	33115544	Brain_Anterior_cingulate_cortex_BA24	HCG24	10.0389	1.03e-23
Esophagus_Gastroesophageal_Junction.ENSG00000231500.2.wgt.RDat	6	33239825	33244287	Esophagus_Gastroesophageal_Junction	RPS18	10.0354	1.06e-23
Esophagus_Muscularis.ENSG00000241106.2.wgt.RDat	6	32780540	32784825	Esophagus_Muscularis	HLA-DOB	10.035	1.07e-23
Esophagus_Muscularis.ENSG00000250535.1.wgt.RDat	6	31981047	31981564	Esophagus_Muscularis	STK19P	-10.0214	1.23e-23
Brain_Hippocampus.ENSG00000204231.6.wgt.RDat	6	33161365	33168221	Brain_Hippocampus	RXRB	10.0213	1.23e-23
Adipose_Visceral_Omentum.ENSG00000137337.10.wgt.RDat	6	30667584	30685666	Adipose_Visceral_Omentum	MDC1	10.0185	1.26e-23
Cells_EBV-transformed_lymphocytes.ENSG00000224389.4.wgt.RDat	6	31982539	32003195	Cells_EBV-transformed_lymphocytes	C4B	10.0165	1.29e-23
Prostate.ENSG00000196126.6.wgt.RDat	6	32546546	32557625	Prostate	HLA-DRB1	-10.0123	1.35e-23
Uterus.ENSG00000250535.1.wgt.RDat	6	31981047	31981564	Uterus	STK19P	-10.0041	1.46e-23
Thyroid.ENSG00000204386.6.wgt.RDat	6	31826829	31830683	Thyroid	NEU1	-9.9875	1.73e-23
Spleen.ENSG00000168477.13.wgt.RDat	6	32009548	32083040	Spleen	TNXB	-9.98533	1.77e-23
Artery_Tibial.ENSG00000231389.3.wgt.RDat	6	33032346	33041549	Artery_Tibial	HLA-DPA1	9.9725	2.01e-23
Whole_Blood.ENSG00000272501.1.wgt.RDat	6	31162977	31165814	Whole_Blood	XXbac-BPG299F13.17	-9.96476	2.17e-23
Brain_Nucleus_accumbens_basal_ganglia.ENSG00000228789.2.wgt.RDat	6	31021227	31027667	Brain_Nucleus_accumbens_basal_ganglia	HCG22	-9.9642	2.19e-23
Colon_Transverse.ENSG00000206344.6.wgt.RDat	6	31165915	31171745	Colon_Transverse	HCG27	9.96415	2.19e-23
Esophagus_Muscularis.ENSG00000204308.6.wgt.RDat	6	32146131	32151657	Esophagus_Muscularis	RNF5	9.96377	2.2e-23
Brain_Spinal_cord_cervical_c-1.ENSG00000181126.9.wgt.RDat	6	29758731	29765588	Brain_Spinal_cord_cervical_c-1	HLA-V	9.95953	2.29e-23
Testis.ENSG00000161904.7.wgt.RDat	6	33738979	33756913	Testis	LEMD2	9.95354	2.43e-23
Ovary.ENSG00000204351.7.wgt.RDat	6	31926888	31937532	Ovary	SKIV2L	-9.95252	2.46e-23
Artery_Tibial.ENSG00000204538.3.wgt.RDat	6	31105313	31107127	Artery_Tibial	PSORS1C2	-9.95239	2.46e-23
Esophagus_Mucosa.ENSG00000204348.5.wgt.RDat	6	31937587	31940069	Esophagus_Mucosa	DXO	-9.94778	2.58e-23
Skin_Sun_Exposed_Lower_leg.ENSG00000213760.6.wgt.RDat	6	31512239	31514625	Skin_Sun_Exposed_Lower_leg	ATP6V1G2	-9.94423	2.67e-23
Colon_Sigmoid.ENSG00000204301.5.wgt.RDat	6	32162620	32191844	Colon_Sigmoid	NOTCH4	9.93962	2.8e-23
Vagina.ENSG00000204622.6.wgt.RDat	6	29975174	29977733	Vagina	HLA-J	9.93269	3e-23
CMC.chr6:32410470:32410962:clu_26333.wgt.RDat	6	32407648	32412959	CMC.BRAIN.RNASEQ_SPLICING	HLA-DRA	9.92403	3.27e-23
Esophagus_Mucosa.ENSG00000204209.6.wgt.RDat	6	33286335	33297046	Esophagus_Mucosa	DAXX	-9.923	3.31e-23
Spleen.ENSG00000241287.1.wgt.RDat	6	32630131	32630227	Spleen	XXbac-BPG254F23.6	-9.92267	3.32e-23
Small_Intestine_Terminal_Ileum.ENSG00000206344.6.wgt.RDat	6	31165915	31171745	Small_Intestine_Terminal_Ileum	HCG27	9.92127	3.36e-23
Heart_Left_Ventricle.ENSG00000204435.9.wgt.RDat	6	31633168	31637847	Heart_Left_Ventricle	CSNK2B	-9.91914	3.44e-23
Esophagus_Muscularis.ENSG00000204540.6.wgt.RDat	6	31082527	31107869	Esophagus_Muscularis	PSORS1C1	-9.91516	3.58e-23
Ovary.ENSG00000272501.1.wgt.RDat	6	31162977	31165814	Ovary	XXbac-BPG299F13.17	-9.9059	3.92e-23
Breast_Mammary_Tissue.ENSG00000204228.3.wgt.RDat	6	33172419	33174608	Breast_Mammary_Tissue	HSD17B8	9.90269	4.05e-23
Adrenal_Gland.ENSG00000116793.11.wgt.RDat	1	114000000	114000000	Adrenal_Gland	PHTF1	-9.9	4.12e-23
Brain_Hypothalamus.ENSG00000231852.2.wgt.RDat	6	32006042	32009447	Brain_Hypothalamus	CYP21A2	9.89693	4.29e-23
Lung.ENSG00000204618.4.wgt.RDat	6	30038111	30043664	Lung	RNF39	9.88222	4.97e-23
Prostate.ENSG00000256166.1.wgt.RDat	6	31261685	31269419	Prostate	XXbac-BPG248L24.13	9.88162	5e-23
Cells_EBV-transformed_lymphocytes.ENSG00000272236.1.wgt.RDat	6	29719742	29719984	Cells_EBV-transformed_lymphocytes	XXbac-BPG170G13.32	9.88113	5.03e-23
Breast_Mammary_Tissue.ENSG00000227766.1.wgt.RDat	6	29909874	29910844	Breast_Mammary_Tissue	HCG4P5	9.87759	5.21e-23
Stomach.ENSG00000116793.11.wgt.RDat	1	114000000	114000000	Stomach	PHTF1	-9.87	5.39e-23
Thyroid.ENSG00000112514.11.wgt.RDat	6	33384231	33386094	Thyroid	CUTA	-9.86959	5.64e-23
Heart_Atrial_Appendage.ENSG00000204540.6.wgt.RDat	6	31082527	31107869	Heart_Atrial_Appendage	PSORS1C1	-9.86957	5.64e-23
Colon_Sigmoid.ENSG00000204540.6.wgt.RDat	6	31082527	31107869	Colon_Sigmoid	PSORS1C1	-9.86809	5.72e-23
Esophagus_Muscularis.ENSG00000198563.9.wgt.RDat	6	31498010	31510225	Esophagus_Muscularis	DDX39B	-9.86487	5.91e-23
Heart_Atrial_Appendage.ENSG00000204528.3.wgt.RDat	6	31141512	31145676	Heart_Atrial_Appendage	PSORS1C3	9.86242	6.06e-23
Artery_Coronary.ENSG00000206344.6.wgt.RDat	6	31165915	31171745	Artery_Coronary	HCG27	9.8577	6.35e-23
Nerve_Tibial.ENSG00000248290.1.wgt.RDat	6	31976391	31980249	Nerve_Tibial	TNXA	-9.85008	6.85e-23
METSIM.MAGI3.wgt.RDat	1	114000000	114000000	METSIM.ADIPOSE.RNASEQ	MAGI3	-9.85	6.57e-23
Esophagus_Gastroesophageal_Junction.ENSG00000204305.9.wgt.RDat	6	32148745	32152101	Esophagus_Gastroesophageal_Junction	AGER	-9.84883	6.93e-23
Skin_Not_Sun_Exposed_Suprapubic.ENSG00000235821.1.wgt.RDat	6	29718506	29718925	Skin_Not_Sun_Exposed_Suprapubic	IFITM4P	9.84055	7.53e-23
Skin_Sun_Exposed_Lower_leg.ENSG00000204531.11.wgt.RDat	6	31132119	31148508	Skin_Sun_Exposed_Lower_leg	POU5F1	9.83708	7.79e-23
Ovary.ENSG00000232629.4.wgt.RDat	6	32723875	32731311	Ovary	HLA-DQB2	9.83143	8.24e-23
Cells_EBV-transformed_lymphocytes.ENSG00000227766.1.wgt.RDat	6	29909874	29910844	Cells_EBV-transformed_lymphocytes	HCG4P5	9.82715	8.6e-23
Skin_Not_Sun_Exposed_Suprapubic.ENSG00000230521.1.wgt.RDat	6	29855071	29856045	Skin_Not_Sun_Exposed_Suprapubic	HCG4P7	9.81222	9.98e-23
Artery_Coronary.ENSG00000196301.3.wgt.RDat	6	32427598	32441277	Artery_Coronary	HLA-DRB9	9.81019	1.02e-22
Brain_Caudate_basal_ganglia.ENSG00000179344.12.wgt.RDat	6	32627244	32636160	Brain_Caudate_basal_ganglia	HLA-DQB1	-9.80838	1.04e-22
Thyroid.ENSG00000269490.1.wgt.RDat	6	33663226	33663474	Thyroid	SBP1	-9.80462	1.08e-22
Esophagus_Mucosa.ENSG00000231925.7.wgt.RDat	6	33267471	33282164	Esophagus_Mucosa	TAPBP	-9.80261	1.1e-22
Colon_Transverse.ENSG00000204308.6.wgt.RDat	6	32146131	32151657	Colon_Transverse	RNF5	9.79249	1.21e-22
Heart_Left_Ventricle.ENSG00000134262.8.wgt.RDat	1	114000000	114000000	Heart_Left_Ventricle	AP4B1	-9.78	1.4e-22
Spleen.ENSG00000204387.8.wgt.RDat	6	31802385	31807541	Spleen	C6orf48	9.77302	1.47e-22
Brain_Nucleus_accumbens_basal_ganglia.ENSG00000179344.12.wgt.RDat	6	32627244	32636160	Brain_Nucleus_accumbens_basal_ganglia	HLA-DQB1	-9.76087	1.66e-22
Prostate.ENSG00000235821.1.wgt.RDat	6	29718506	29718925	Prostate	IFITM4P	9.75975	1.68e-22
Esophagus_Mucosa.ENSG00000137411.12.wgt.RDat	6	30881982	30894236	Esophagus_Mucosa	VARS2	9.75916	1.69e-22
Brain_Nucleus_accumbens_basal_ganglia.ENSG00000213760.6.wgt.RDat	6	31512239	31514625	Brain_Nucleus_accumbens_basal_ganglia	ATP6V1G2	-9.75878	1.69e-22
Whole_Blood.ENSG00000204252.8.wgt.RDat	6	32971955	32977389	Whole_Blood	HLA-DOA	-9.75636	1.73e-22
Adipose_Subcutaneous.ENSG00000235821.1.wgt.RDat	6	29718506	29718925	Adipose_Subcutaneous	IFITM4P	9.75607	1.74e-22
Whole_Blood.ENSG00000204366.3.wgt.RDat	6	31867384	31869769	Whole_Blood	ZBTB12	-9.74937	1.86e-22
Brain_Putamen_basal_ganglia.ENSG00000198502.5.wgt.RDat	6	32485120	32498064	Brain_Putamen_basal_ganglia	HLA-DRB5	-9.74471	1.94e-22
Esophagus_Muscularis.ENSG00000204301.5.wgt.RDat	6	32162620	32191844	Esophagus_Muscularis	NOTCH4	9.73753	2.09e-22
Stomach.ENSG00000235821.1.wgt.RDat	6	29718506	29718925	Stomach	IFITM4P	9.73139	2.22e-22
Esophagus_Mucosa.ENSG00000230521.1.wgt.RDat	6	29855071	29856045	Esophagus_Mucosa	HCG4P7	9.73135	2.22e-22
Lung.ENSG00000236104.2.wgt.RDat	6	33282183	33285719	Lung	ZBTB22	9.71671	2.56e-22
Pituitary.ENSG00000096433.6.wgt.RDat	6	33588142	33664351	Pituitary	ITPR3	-9.68833	3.38e-22
Brain_Hypothalamus.ENSG00000241106.2.wgt.RDat	6	32780540	32784825	Brain_Hypothalamus	HLA-DOB	9.68636	3.45e-22
Testis.ENSG00000240053.8.wgt.RDat	6	31637944	31641553	Testis	LY6G5B	-9.68607	3.46e-22
Colon_Sigmoid.ENSG00000204387.8.wgt.RDat	6	31802385	31807541	Colon_Sigmoid	C6orf48	-9.68505	3.49e-22
Pancreas.ENSG00000269490.1.wgt.RDat	6	33663226	33663474	Pancreas	SBP1	-9.68319	3.55e-22
Brain_Hypothalamus.ENSG00000198563.9.wgt.RDat	6	31498010	31510225	Brain_Hypothalamus	DDX39B	-9.67831	3.73e-22
Ovary.ENSG00000179344.12.wgt.RDat	6	32627244	32636160	Ovary	HLA-DQB1	-9.67695	3.78e-22
Testis.ENSG00000204538.3.wgt.RDat	6	31105313	31107127	Testis	PSORS1C2	9.67364	3.9e-22
Artery_Tibial.ENSG00000112514.11.wgt.RDat	6	33384231	33386094	Artery_Tibial	CUTA	-9.66993	4.05e-22
Esophagus_Mucosa.ENSG00000204525.10.wgt.RDat	6	31236526	31239882	Esophagus_Mucosa	HLA-C	-9.66557	4.22e-22
Adipose_Visceral_Omentum.ENSG00000250535.1.wgt.RDat	6	31981047	31981564	Adipose_Visceral_Omentum	STK19P	-9.66442	4.27e-22
Heart_Left_Ventricle.ENSG00000196735.7.wgt.RDat	6	32595956	32611429	Heart_Left_Ventricle	HLA-DQA1	-9.66408	4.28e-22
Stomach.ENSG00000179344.12.wgt.RDat	6	32627244	32636160	Stomach	HLA-DQB1	-9.66193	4.38e-22
Adrenal_Gland.ENSG00000235821.1.wgt.RDat	6	29718506	29718925	Adrenal_Gland	IFITM4P	9.65679	4.6e-22
Testis.ENSG00000229142.1.wgt.RDat	6	29795162	29796141	Testis	HCG4P8	9.64709	5.06e-22
Adipose_Subcutaneous.ENSG00000236104.2.wgt.RDat	6	33282183	33285719	Adipose_Subcutaneous	ZBTB22	9.64327	5.25e-22
Brain_Cerebellum.ENSG00000234745.5.wgt.RDat	6	31321649	31324219	Brain_Cerebellum	HLA-B	9.62801	6.09e-22
CMC.chr6:33385593:33385736:clu_26397.wgt.RDat	6	33384318	33386065	CMC.BRAIN.RNASEQ_SPLICING	CUTA	9.62221	6.44e-22
Esophagus_Gastroesophageal_Junction.ENSG00000204540.6.wgt.RDat	6	31082527	31107869	Esophagus_Gastroesophageal_Junction	PSORS1C1	-9.62028	6.57e-22
CMC.chr6:31324219:31324465:clu_26218.wgt.RDat	6	31321643	31324989	CMC.BRAIN.RNASEQ_SPLICING	HLA-B	9.61816	6.7e-22
Adipose_Subcutaneous.ENSG00000204257.10.wgt.RDat	6	32916390	32936871	Adipose_Subcutaneous	HLA-DMA	-9.59348	8.52e-22
Spleen.ENSG00000273340.1.wgt.RDat	6	29709508	29713011	Spleen	MICE	9.59214	8.63e-22
Muscle_Skeletal.ENSG00000240053.8.wgt.RDat	6	31637944	31641553	Muscle_Skeletal	LY6G5B	-9.58149	9.57e-22
Ovary.ENSG00000204622.6.wgt.RDat	6	29975174	29977733	Ovary	HLA-J	9.57333	1.04e-21
Artery_Aorta.ENSG00000232629.4.wgt.RDat	6	32723875	32731311	Artery_Aorta	HLA-DQB2	9.56813	1.09e-21
Esophagus_Gastroesophageal_Junction.ENSG00000096433.6.wgt.RDat	6	33588142	33664351	Esophagus_Gastroesophageal_Junction	ITPR3	-9.56559	1.12e-21
Spleen.ENSG00000204516.5.wgt.RDat	6	31462658	31478901	Spleen	MICB	9.56197	1.16e-21
Skin_Not_Sun_Exposed_Suprapubic.ENSG00000204542.2.wgt.RDat	6	31079000	31080336	Skin_Not_Sun_Exposed_Suprapubic	C6orf15	-9.55834	1.2e-21
Prostate.ENSG00000206344.6.wgt.RDat	6	31165915	31171745	Prostate	HCG27	9.55182	1.27e-21
Small_Intestine_Terminal_Ileum.ENSG00000231500.2.wgt.RDat	6	33239825	33244287	Small_Intestine_Terminal_Ileum	RPS18	9.54773	1.33e-21
Brain_Caudate_basal_ganglia.ENSG00000096433.6.wgt.RDat	6	33588142	33664351	Brain_Caudate_basal_ganglia	ITPR3	-9.53722	1.47e-21
Cells_Transformed_fibroblasts.ENSG00000204619.3.wgt.RDat	6	30034486	30038042	Cells_Transformed_fibroblasts	PPP1R11	9.53465	1.5e-21
Nerve_Tibial.ENSG00000230521.1.wgt.RDat	6	29855071	29856045	Nerve_Tibial	HCG4P7	9.53215	1.54e-21
Skin_Sun_Exposed_Lower_leg.ENSG00000204525.10.wgt.RDat	6	31236526	31239882	Skin_Sun_Exposed_Lower_leg	HLA-C	-9.52908	1.59e-21
Muscle_Skeletal.ENSG00000241106.2.wgt.RDat	6	32780540	32784825	Muscle_Skeletal	HLA-DOB	9.51858	1.76e-21
Stomach.ENSG00000232629.4.wgt.RDat	6	32723875	32731311	Stomach	HLA-DQB2	9.5106	1.9e-21
Colon_Sigmoid.ENSG00000241106.2.wgt.RDat	6	32780540	32784825	Colon_Sigmoid	HLA-DOB	9.50787	1.95e-21
Nerve_Tibial.ENSG00000112514.11.wgt.RDat	6	33384231	33386094	Nerve_Tibial	CUTA	-9.50253	2.05e-21
Testis.ENSG00000206344.6.wgt.RDat	6	31165915	31171745	Testis	HCG27	9.4799	2.55e-21
Colon_Transverse.ENSG00000134242.11.wgt.RDat	1	114000000	114000000	Colon_Transverse	PTPN22	9.47	2.74e-21
METSIM.PHTF1.wgt.RDat	1	114000000	114000000	METSIM.ADIPOSE.RNASEQ	PHTF1	-9.47	2.81e-21
Small_Intestine_Terminal_Ileum.ENSG00000235821.1.wgt.RDat	6	29718506	29718925	Small_Intestine_Terminal_Ileum	IFITM4P	9.46705	2.88e-21
Small_Intestine_Terminal_Ileum.ENSG00000204338.4.wgt.RDat	6	31973466	31976176	Small_Intestine_Terminal_Ileum	CYP21A1P	9.46336	2.98e-21
Heart_Atrial_Appendage.ENSG00000204396.6.wgt.RDat	6	31733367	31745108	Heart_Atrial_Appendage	VWA7	9.46152	3.03e-21
Adrenal_Gland.ENSG00000179344.12.wgt.RDat	6	32627244	32636160	Adrenal_Gland	HLA-DQB1	-9.46064	3.06e-21
Lung.ENSG00000235290.1.wgt.RDat	6	29924373	29926347	Lung	HLA-W	-9.4575	3.15e-21
Artery_Aorta.ENSG00000206344.6.wgt.RDat	6	31165915	31171745	Artery_Aorta	HCG27	9.44967	3.4e-21
Artery_Aorta.ENSG00000204622.6.wgt.RDat	6	29975174	29977733	Artery_Aorta	HLA-J	9.44181	3.66e-21
Pituitary.ENSG00000204257.10.wgt.RDat	6	32916390	32936871	Pituitary	HLA-DMA	-9.44178	3.66e-21
Liver.ENSG00000204536.9.wgt.RDat	6	31110216	31126015	Liver	CCHCR1	-9.44036	3.71e-21
Heart_Atrial_Appendage.ENSG00000235290.1.wgt.RDat	6	29924373	29926347	Heart_Atrial_Appendage	HLA-W	-9.43549	3.89e-21
METSIM.ATP6V1G2.wgt.RDat	6	31512239	31516204	METSIM.ADIPOSE.RNASEQ	ATP6V1G2	-9.42769	4.19e-21
Cells_Transformed_fibroblasts.ENSG00000204525.10.wgt.RDat	6	31236526	31239882	Cells_Transformed_fibroblasts	HLA-C	-9.42271	4.4e-21
Adrenal_Gland.ENSG00000204516.5.wgt.RDat	6	31462658	31478901	Adrenal_Gland	MICB	9.42167	4.44e-21
Artery_Tibial.ENSG00000137411.12.wgt.RDat	6	30881982	30894236	Artery_Tibial	VARS2	9.42032	4.5e-21
Artery_Aorta.ENSG00000272236.1.wgt.RDat	6	29719742	29719984	Artery_Aorta	XXbac-BPG170G13.32	9.41415	4.77e-21
Stomach.ENSG00000137411.12.wgt.RDat	6	30881982	30894236	Stomach	VARS2	9.4127	4.84e-21
Thyroid.ENSG00000230795.2.wgt.RDat	6	29894955	29897009	Thyroid	HLA-K	9.4117	4.88e-21
NTR.HLA-A.wgt.RDat	6	29910306	29913648	NTR.BLOOD.RNAARR	HLA-A	9.41111	4.91e-21
Breast_Mammary_Tissue.ENSG00000240053.8.wgt.RDat	6	31637944	31641553	Breast_Mammary_Tissue	LY6G5B	-9.40396	5.25e-21
Heart_Atrial_Appendage.ENSG00000206344.6.wgt.RDat	6	31165915	31171745	Heart_Atrial_Appendage	HCG27	9.40166	5.37e-21
Testis.ENSG00000204540.6.wgt.RDat	6	31082527	31107869	Testis	PSORS1C1	9.39798	5.56e-21
Colon_Transverse.ENSG00000204305.9.wgt.RDat	6	32148745	32152101	Colon_Transverse	AGER	-9.39662	5.63e-21
Brain_Cerebellar_Hemisphere.ENSG00000204525.10.wgt.RDat	6	31236526	31239882	Brain_Cerebellar_Hemisphere	HLA-C	-9.3894	6.03e-21
Colon_Transverse.ENSG00000179344.12.wgt.RDat	6	32627244	32636160	Colon_Transverse	HLA-DQB1	-9.36591	7.54e-21
Adipose_Visceral_Omentum.ENSG00000204305.9.wgt.RDat	6	32148745	32152101	Adipose_Visceral_Omentum	AGER	-9.35858	8.08e-21
CMC.chr6:33385472:33385736:clu_26397.wgt.RDat	6	33384318	33386065	CMC.BRAIN.RNASEQ_SPLICING	CUTA	-9.35832	8.1e-21
Skin_Not_Sun_Exposed_Suprapubic.ENSG00000204351.7.wgt.RDat	6	31926888	31937532	Skin_Not_Sun_Exposed_Suprapubic	SKIV2L	-9.35264	8.55e-21
NTR.FLOT1.wgt.RDat	6	30695485	30710682	NTR.BLOOD.RNAARR	FLOT1	9.34773	8.96e-21
CMC.chr6:33385611:33385736:clu_26397.wgt.RDat	6	33384318	33386065	CMC.BRAIN.RNASEQ_SPLICING	CUTA	9.34649	9.06e-21
CMC.chr6:31555095:31555358:clu_26233.wgt.RDat	6	31553970	31556685	CMC.BRAIN.RNASEQ_SPLICING	LST1	9.34623	9.08e-21
Esophagus_Mucosa.ENSG00000235290.1.wgt.RDat	6	29924373	29926347	Esophagus_Mucosa	HLA-W	-9.34385	9.29e-21
Brain_Substantia_nigra.ENSG00000232629.4.wgt.RDat	6	32723875	32731311	Brain_Substantia_nigra	HLA-DQB2	9.34338	9.33e-21
YFS.SKIV2L.wgt.RDat	6	31926857	31937532	YFS.BLOOD.RNAARR	SKIV2L	-9.34214	9.44e-21
Brain_Frontal_Cortex_BA9.ENSG00000204338.4.wgt.RDat	6	31973466	31976176	Brain_Frontal_Cortex_BA9	CYP21A1P	9.33654	9.95e-21
Artery_Aorta.ENSG00000232450.1.wgt.RDat	1	114000000	114000000	Artery_Aorta	RP4-730K3.3	9.33	1.05e-20
Stomach.ENSG00000241106.2.wgt.RDat	6	32780540	32784825	Stomach	HLA-DOB	9.32351	1.13e-20
Testis.ENSG00000256166.1.wgt.RDat	6	31261685	31269419	Testis	XXbac-BPG248L24.13	9.32184	1.14e-20
Brain_Nucleus_accumbens_basal_ganglia.ENSG00000272221.1.wgt.RDat	6	31362066	31363272	Brain_Nucleus_accumbens_basal_ganglia	XXbac-BPG181B23.7	9.31377	1.23e-20
Brain_Frontal_Cortex_BA9.ENSG00000241106.2.wgt.RDat	6	32780540	32784825	Brain_Frontal_Cortex_BA9	HLA-DOB	9.28984	1.55e-20
Thyroid.ENSG00000204310.6.wgt.RDat	6	32136059	32145873	Thyroid	AGPAT1	9.28378	1.64e-20
Brain_Frontal_Cortex_BA9.ENSG00000198502.5.wgt.RDat	6	32485120	32498064	Brain_Frontal_Cortex_BA9	HLA-DRB5	-9.2819	1.66e-20
Heart_Left_Ventricle.ENSG00000179344.12.wgt.RDat	6	32627244	32636160	Heart_Left_Ventricle	HLA-DQB1	-9.27877	1.71e-20
Artery_Tibial.ENSG00000204622.6.wgt.RDat	6	29975174	29977733	Artery_Tibial	HLA-J	9.27102	1.84e-20
Stomach.ENSG00000204540.6.wgt.RDat	6	31082527	31107869	Stomach	PSORS1C1	-9.26394	1.97e-20
Thyroid.ENSG00000204540.6.wgt.RDat	6	31082527	31107869	Thyroid	PSORS1C1	-9.26296	1.99e-20
Skin_Sun_Exposed_Lower_leg.ENSG00000112514.11.wgt.RDat	6	33384231	33386094	Skin_Sun_Exposed_Lower_leg	CUTA	-9.25239	2.2e-20
Cells_Transformed_fibroblasts.ENSG00000269490.1.wgt.RDat	6	33663226	33663474	Cells_Transformed_fibroblasts	SBP1	-9.24952	2.25e-20
Heart_Left_Ventricle.ENSG00000241106.2.wgt.RDat	6	32780540	32784825	Heart_Left_Ventricle	HLA-DOB	9.23855	2.5e-20
Whole_Blood.ENSG00000213719.4.wgt.RDat	6	31698395	31707540	Whole_Blood	CLIC1	-9.21396	3.14e-20
Pancreas.ENSG00000204540.6.wgt.RDat	6	31082527	31107869	Pancreas	PSORS1C1	-9.20965	3.27e-20
CMC.chr6:33385593:33385864:clu_26397.wgt.RDat	6	33384318	33386065	CMC.BRAIN.RNASEQ_SPLICING	CUTA	9.2034	3.47e-20
Small_Intestine_Terminal_Ileum.ENSG00000204538.3.wgt.RDat	6	31105313	31107127	Small_Intestine_Terminal_Ileum	PSORS1C2	-9.19369	3.8e-20
Skin_Not_Sun_Exposed_Suprapubic.ENSG00000206344.6.wgt.RDat	6	31165915	31171745	Skin_Not_Sun_Exposed_Suprapubic	HCG27	9.1887	3.98e-20
Testis.ENSG00000204531.11.wgt.RDat	6	31132119	31148508	Testis	POU5F1	9.18272	4.2e-20
Lung.ENSG00000227766.1.wgt.RDat	6	29909874	29910844	Lung	HCG4P5	9.16085	5.15e-20
METSIM.HSD17B8.wgt.RDat	6	33172419	33174608	METSIM.ADIPOSE.RNASEQ	HSD17B8	9.15988	5.2e-20
Cells_Transformed_fibroblasts.ENSG00000204387.8.wgt.RDat	6	31802385	31807541	Cells_Transformed_fibroblasts	C6orf48	-9.15553	5.41e-20
Small_Intestine_Terminal_Ileum.ENSG00000271581.1.wgt.RDat	6	31324424	31325414	Small_Intestine_Terminal_Ileum	XXbac-BPG248L24.12	9.14261	6.1e-20
Pituitary.ENSG00000231389.3.wgt.RDat	6	33032346	33041549	Pituitary	HLA-DPA1	9.13864	6.32e-20
Colon_Transverse.ENSG00000241106.2.wgt.RDat	6	32780540	32784825	Colon_Transverse	HLA-DOB	9.13304	6.66e-20
Pancreas.ENSG00000228727.4.wgt.RDat	6	31730612	31732628	Pancreas	SAPCD1	-9.11988	7.52e-20
Brain_Hippocampus.ENSG00000206344.6.wgt.RDat	6	31165915	31171745	Brain_Hippocampus	HCG27	9.11524	7.85e-20
Cells_Transformed_fibroblasts.ENSG00000213760.6.wgt.RDat	6	31512239	31514625	Cells_Transformed_fibroblasts	ATP6V1G2	-9.11397	7.94e-20
Skin_Not_Sun_Exposed_Suprapubic.ENSG00000204482.6.wgt.RDat	6	31553901	31556671	Skin_Not_Sun_Exposed_Suprapubic	LST1	-9.10644	8.51e-20
Testis.ENSG00000204305.9.wgt.RDat	6	32148745	32152101	Testis	AGER	9.09776	9.22e-20
Esophagus_Mucosa.ENSG00000066379.10.wgt.RDat	6	30029418	30032686	Esophagus_Mucosa	ZNRD1	9.09209	9.72e-20
Brain_Spinal_cord_cervical_c-1.ENSG00000179344.12.wgt.RDat	6	32627244	32636160	Brain_Spinal_cord_cervical_c-1	HLA-DQB1	-9.08212	1.06e-19
Ovary.ENSG00000232499.2.wgt.RDat	1	114000000	114000000	Ovary	RP11-512F24.1	9.07	1.18e-19
Cells_EBV-transformed_lymphocytes.ENSG00000273340.1.wgt.RDat	6	29709508	29713011	Cells_EBV-transformed_lymphocytes	MICE	9.05763	1.33e-19
Lung.ENSG00000179344.12.wgt.RDat	6	32627244	32636160	Lung	HLA-DQB1	-9.05645	1.35e-19
Prostate.ENSG00000244731.3.wgt.RDat	6	31949801	31970458	Prostate	C4A	-9.0544	1.37e-19
Spleen.ENSG00000241106.2.wgt.RDat	6	32780540	32784825	Spleen	HLA-DOB	9.04289	1.53e-19
Testis.ENSG00000237441.5.wgt.RDat	6	33259431	33267101	Testis	RGL2	9.03621	1.62e-19
CMC.chr6:30892337:30893321:clu_26207.wgt.RDat	6	30881981	30894316	CMC.BRAIN.RNASEQ_SPLICING	VARS2	-9.03193	1.69e-19
Adipose_Subcutaneous.ENSG00000204622.6.wgt.RDat	6	29975174	29977733	Adipose_Subcutaneous	HLA-J	9.02904	1.73e-19
Breast_Mammary_Tissue.ENSG00000204525.10.wgt.RDat	6	31236526	31239882	Breast_Mammary_Tissue	HLA-C	-9.02758	1.76e-19
Brain_Caudate_basal_ganglia.ENSG00000137411.12.wgt.RDat	6	30881982	30894236	Brain_Caudate_basal_ganglia	VARS2	9.02715	1.76e-19
Muscle_Skeletal.ENSG00000204338.4.wgt.RDat	6	31973466	31976176	Muscle_Skeletal	CYP21A1P	9.02279	1.83e-19
Testis.ENSG00000206503.7.wgt.RDat	6	29909037	29913661	Testis	HLA-A	-9.01908	1.9e-19
Ovary.ENSG00000204525.10.wgt.RDat	6	31236526	31239882	Ovary	HLA-C	-9.01793	1.92e-19
YFS.HLA-A.wgt.RDat	6	29909037	29913661	YFS.BLOOD.RNAARR	HLA-A	9.01473	1.97e-19
Artery_Aorta.ENSG00000137309.15.wgt.RDat	6	34200000	34200000	Artery_Aorta	HMGA1	9.01	2.09e-19
Artery_Tibial.ENSG00000137288.5.wgt.RDat	6	33663126	33679504	Artery_Tibial	UQCC2	-9.0094	2.07e-19
NTR.HLA-DQA1.wgt.RDat	6	32410960	32411702	NTR.BLOOD.RNAARR	HLA-DQA1	-9.00119	2.23e-19
Stomach.ENSG00000204267.9.wgt.RDat	6	32789610	32806557	Stomach	TAP2	-8.99716	2.32e-19
Lung.ENSG00000137411.12.wgt.RDat	6	30881982	30894236	Lung	VARS2	8.99687	2.32e-19
Brain_Caudate_basal_ganglia.ENSG00000204520.8.wgt.RDat	6	31371356	31383092	Brain_Caudate_basal_ganglia	MICA	8.99097	2.45e-19
Brain_Nucleus_accumbens_basal_ganglia.ENSG00000235290.1.wgt.RDat	6	29924373	29926347	Brain_Nucleus_accumbens_basal_ganglia	HLA-W	-8.98826	2.51e-19
Skin_Sun_Exposed_Lower_leg.ENSG00000236104.2.wgt.RDat	6	33282183	33285719	Skin_Sun_Exposed_Lower_leg	ZBTB22	8.98236	2.65e-19
Lung.ENSG00000235821.1.wgt.RDat	6	29718506	29718925	Lung	IFITM4P	8.97896	2.73e-19
Brain_Putamen_basal_ganglia.ENSG00000206344.6.wgt.RDat	6	31165915	31171745	Brain_Putamen_basal_ganglia	HCG27	8.97765	2.77e-19
Testis.ENSG00000204632.7.wgt.RDat	6	29794744	29798902	Testis	HLA-G	8.97574	2.81e-19
Muscle_Skeletal.ENSG00000204463.8.wgt.RDat	6	31606805	31620482	Muscle_Skeletal	BAG6	8.97567	2.82e-19
Brain_Cerebellar_Hemisphere.ENSG00000272221.1.wgt.RDat	6	31362066	31363272	Brain_Cerebellar_Hemisphere	XXbac-BPG181B23.7	8.95282	3.47e-19
Lung.ENSG00000161896.6.wgt.RDat	6	33689444	33714762	Lung	IP6K3	-8.95233	3.48e-19
Pancreas.ENSG00000227262.3.wgt.RDat	6	29893760	29894750	Pancreas	HCG4B	8.9519	3.49e-19
Brain_Cerebellum.ENSG00000206341.6.wgt.RDat	6	29856244	29858259	Brain_Cerebellum	HLA-H	8.9483	3.61e-19
Cells_Transformed_fibroblasts.ENSG00000241106.2.wgt.RDat	6	32780540	32784825	Cells_Transformed_fibroblasts	HLA-DOB	8.94055	3.87e-19
Thyroid.ENSG00000204520.8.wgt.RDat	6	31371356	31383092	Thyroid	MICA	8.93168	4.2e-19
Pituitary.ENSG00000231500.2.wgt.RDat	6	33239825	33244287	Pituitary	RPS18	8.92752	4.36e-19
Heart_Atrial_Appendage.ENSG00000272501.1.wgt.RDat	6	31162977	31165814	Heart_Atrial_Appendage	XXbac-BPG299F13.17	-8.92571	4.43e-19
Nerve_Tibial.ENSG00000204463.8.wgt.RDat	6	31606805	31620482	Nerve_Tibial	BAG6	8.92435	4.48e-19
Skin_Not_Sun_Exposed_Suprapubic.ENSG00000204531.11.wgt.RDat	6	31132119	31148508	Skin_Not_Sun_Exposed_Suprapubic	POU5F1	8.91654	4.81e-19
Uterus.ENSG00000235821.1.wgt.RDat	6	29718506	29718925	Uterus	IFITM4P	8.91647	4.81e-19
Pancreas.ENSG00000134242.11.wgt.RDat	1	114000000	114000000	Pancreas	PTPN22	8.9	5.69e-19
Thyroid.ENSG00000096433.6.wgt.RDat	6	33588142	33664351	Thyroid	ITPR3	-8.89597	5.79e-19
Cells_EBV-transformed_lymphocytes.ENSG00000204536.9.wgt.RDat	6	31110216	31126015	Cells_EBV-transformed_lymphocytes	CCHCR1	-8.89492	5.85e-19
Brain_Cerebellum.ENSG00000230521.1.wgt.RDat	6	29855071	29856045	Brain_Cerebellum	HCG4P7	8.89224	5.99e-19
Pituitary.ENSG00000206344.6.wgt.RDat	6	31165915	31171745	Pituitary	HCG27	8.88706	6.27e-19
Artery_Coronary.ENSG00000204520.8.wgt.RDat	6	31371356	31383092	Artery_Coronary	MICA	8.88183	6.58e-19
Adrenal_Gland.ENSG00000137411.12.wgt.RDat	6	30881982	30894236	Adrenal_Gland	VARS2	8.87445	7.03e-19
Prostate.ENSG00000272236.1.wgt.RDat	6	29719742	29719984	Prostate	XXbac-BPG170G13.32	8.85932	8.05e-19
Esophagus_Mucosa.ENSG00000204538.3.wgt.RDat	6	31105313	31107127	Esophagus_Mucosa	PSORS1C2	8.85697	8.22e-19
Whole_Blood.ENSG00000179344.12.wgt.RDat	6	32627244	32636160	Whole_Blood	HLA-DQB1	-8.85305	8.52e-19
Artery_Aorta.ENSG00000231925.7.wgt.RDat	6	33267471	33282164	Artery_Aorta	TAPBP	-8.84957	8.79e-19
Brain_Caudate_basal_ganglia.ENSG00000230313.1.wgt.RDat	6	33112560	33115544	Brain_Caudate_basal_ganglia	HCG24	8.84609	9.06e-19
Cells_Transformed_fibroblasts.ENSG00000116793.11.wgt.RDat	1	114000000	114000000	Cells_Transformed_fibroblasts	PHTF1	-8.84	9.94e-19
Thyroid.ENSG00000229836.1.wgt.RDat	6	31275592	31276326	Thyroid	XXbac-BPG248L24.10	-8.8336	1.01e-18
Brain_Cerebellar_Hemisphere.ENSG00000176998.3.wgt.RDat	6	29758816	29760213	Brain_Cerebellar_Hemisphere	HCG4	8.83002	1.05e-18
Brain_Cerebellar_Hemisphere.ENSG00000188761.7.wgt.RDat	1	114000000	114000000	Brain_Cerebellar_Hemisphere	BCL2L15	-8.83	1.07e-18
Colon_Sigmoid.ENSG00000206344.6.wgt.RDat	6	31165915	31171745	Colon_Sigmoid	HCG27	8.82927	1.05e-18
Brain_Cerebellar_Hemisphere.ENSG00000204252.8.wgt.RDat	6	32971955	32977389	Brain_Cerebellar_Hemisphere	HLA-DOA	-8.82403	1.1e-18
CMC.chr6:29693340:29858041:clu_26141.wgt.RDat	6	29691060	29706234	CMC.BRAIN.RNASEQ_SPLICING	HLA-F	8.82148	1.13e-18
Ovary.ENSG00000241106.2.wgt.RDat	6	32780540	32784825	Ovary	HLA-DOB	8.81985	1.15e-18
Liver.ENSG00000204308.6.wgt.RDat	6	32146131	32151657	Liver	RNF5	8.81545	1.19e-18
YFS.HSD17B8.wgt.RDat	6	33172419	33174608	YFS.BLOOD.RNAARR	HSD17B8	8.80431	1.32e-18
Nerve_Tibial.ENSG00000204371.7.wgt.RDat	6	31847536	31865461	Nerve_Tibial	EHMT2	-8.79772	1.4e-18
Brain_Cerebellar_Hemisphere.ENSG00000204642.9.wgt.RDat	6	29690552	29706305	Brain_Cerebellar_Hemisphere	HLA-F	8.79148	1.48e-18
Artery_Aorta.ENSG00000204540.6.wgt.RDat	6	31082527	31107869	Artery_Aorta	PSORS1C1	-8.78695	1.54e-18
Lung.ENSG00000272501.1.wgt.RDat	6	31162977	31165814	Lung	XXbac-BPG299F13.17	-8.78514	1.56e-18
Adipose_Visceral_Omentum.ENSG00000112514.11.wgt.RDat	6	33384231	33386094	Adipose_Visceral_Omentum	CUTA	-8.78049	1.63e-18
Adrenal_Gland.ENSG00000232629.4.wgt.RDat	6	32723875	32731311	Adrenal_Gland	HLA-DQB2	8.77772	1.67e-18
Adipose_Subcutaneous.ENSG00000096433.6.wgt.RDat	6	33588142	33664351	Adipose_Subcutaneous	ITPR3	-8.74981	2.14e-18
Artery_Tibial.ENSG00000235821.1.wgt.RDat	6	29718506	29718925	Artery_Tibial	IFITM4P	8.7484	2.16e-18
Artery_Coronary.ENSG00000204538.3.wgt.RDat	6	31105313	31107127	Artery_Coronary	PSORS1C2	-8.74766	2.18e-18
Liver.ENSG00000235821.1.wgt.RDat	6	29718506	29718925	Liver	IFITM4P	8.73864	2.36e-18
Brain_Cerebellar_Hemisphere.ENSG00000206341.6.wgt.RDat	6	29856244	29858259	Brain_Cerebellar_Hemisphere	HLA-H	8.7355	2.43e-18
Artery_Tibial.ENSG00000231852.2.wgt.RDat	6	32006042	32009447	Artery_Tibial	CYP21A2	8.72039	2.77e-18
Colon_Transverse.ENSG00000204622.6.wgt.RDat	6	29975174	29977733	Colon_Transverse	HLA-J	8.71642	2.87e-18
Brain_Hypothalamus.ENSG00000204540.6.wgt.RDat	6	31082527	31107869	Brain_Hypothalamus	PSORS1C1	-8.70411	3.2e-18
Breast_Mammary_Tissue.ENSG00000250535.1.wgt.RDat	6	31981047	31981564	Breast_Mammary_Tissue	STK19P	-8.70093	3.29e-18
Brain_Cerebellum.ENSG00000204531.11.wgt.RDat	6	31132119	31148508	Brain_Cerebellum	POU5F1	8.69102	3.59e-18
NTR.HLA-DOB.wgt.RDat	6	32780232	32784854	NTR.BLOOD.RNAARR	HLA-DOB	8.68591	3.76e-18
Brain_Caudate_basal_ganglia.ENSG00000241106.2.wgt.RDat	6	32780540	32784825	Brain_Caudate_basal_ganglia	HLA-DOB	8.68402	3.82e-18
Liver.ENSG00000204622.6.wgt.RDat	6	29975174	29977733	Liver	HLA-J	8.68126	3.91e-18
Nerve_Tibial.ENSG00000204538.3.wgt.RDat	6	31105313	31107127	Nerve_Tibial	PSORS1C2	-8.67425	4.16e-18
Esophagus_Mucosa.ENSG00000241106.2.wgt.RDat	6	32780540	32784825	Esophagus_Mucosa	HLA-DOB	8.66621	4.47e-18
Esophagus_Mucosa.ENSG00000137288.5.wgt.RDat	6	33663126	33679504	Esophagus_Mucosa	UQCC2	-8.66616	4.47e-18
Adipose_Subcutaneous.ENSG00000241106.2.wgt.RDat	6	32780540	32784825	Adipose_Subcutaneous	HLA-DOB	8.66526	4.5e-18
Brain_Cerebellar_Hemisphere.ENSG00000250535.1.wgt.RDat	6	31981047	31981564	Brain_Cerebellar_Hemisphere	STK19P	-8.64133	5.56e-18
Brain_Anterior_cingulate_cortex_BA24.ENSG00000232629.4.wgt.RDat	6	32723875	32731311	Brain_Anterior_cingulate_cortex_BA24	HLA-DQB2	8.63855	5.69e-18
Stomach.ENSG00000204531.11.wgt.RDat	6	31132119	31148508	Stomach	POU5F1	8.6244	6.44e-18
Thyroid.ENSG00000204308.6.wgt.RDat	6	32146131	32151657	Thyroid	RNF5	8.62223	6.57e-18
Colon_Sigmoid.ENSG00000213760.6.wgt.RDat	6	31512239	31514625	Colon_Sigmoid	ATP6V1G2	-8.6155	6.96e-18
Esophagus_Gastroesophageal_Junction.ENSG00000204655.7.wgt.RDat	6	29624758	29640149	Esophagus_Gastroesophageal_Junction	MOG	-8.61206	7.18e-18
Stomach.ENSG00000196735.7.wgt.RDat	6	32595956	32611429	Stomach	HLA-DQA1	-8.60794	7.44e-18
Artery_Aorta.ENSG00000240065.3.wgt.RDat	6	32821938	32827362	Artery_Aorta	PSMB9	-8.60539	7.61e-18
Testis.ENSG00000096433.6.wgt.RDat	6	33588142	33664351	Testis	ITPR3	-8.59707	8.18e-18
Brain_Frontal_Cortex_BA9.ENSG00000272221.1.wgt.RDat	6	31362066	31363272	Brain_Frontal_Cortex_BA9	XXbac-BPG181B23.7	8.58715	8.91e-18
Breast_Mammary_Tissue.ENSG00000204540.6.wgt.RDat	6	31082527	31107869	Breast_Mammary_Tissue	PSORS1C1	-8.58506	9.08e-18
Small_Intestine_Terminal_Ileum.ENSG00000204525.10.wgt.RDat	6	31236526	31239882	Small_Intestine_Terminal_Ileum	HLA-C	-8.58316	9.23e-18
Artery_Aorta.ENSG00000204387.8.wgt.RDat	6	31802385	31807541	Artery_Aorta	C6orf48	8.58172	9.35e-18
Minor_Salivary_Gland.ENSG00000112514.11.wgt.RDat	6	33384231	33386094	Minor_Salivary_Gland	CUTA	-8.57156	1.02e-17
CMC.PTPN22.wgt.RDat	1	114000000	114000000	CMC.BRAIN.RNASEQ	PTPN22	8.57	1.02e-17
Prostate.ENSG00000232629.4.wgt.RDat	6	32723875	32731311	Prostate	HLA-DQB2	8.55941	1.13e-17
Artery_Coronary.ENSG00000231925.7.wgt.RDat	6	33267471	33282164	Artery_Coronary	TAPBP	-8.55571	1.17e-17
Adipose_Subcutaneous.ENSG00000137288.5.wgt.RDat	6	33663126	33679504	Adipose_Subcutaneous	UQCC2	-8.54507	1.28e-17
Esophagus_Muscularis.ENSG00000204538.3.wgt.RDat	6	31105313	31107127	Esophagus_Muscularis	PSORS1C2	-8.54441	1.29e-17
Lung.ENSG00000204625.6.wgt.RDat	6	29942889	29946183	Lung	HCG9	-8.54374	1.3e-17
Skin_Not_Sun_Exposed_Suprapubic.ENSG00000231500.2.wgt.RDat	6	33239825	33244287	Skin_Not_Sun_Exposed_Suprapubic	RPS18	8.53937	1.35e-17
Esophagus_Muscularis.ENSG00000272501.1.wgt.RDat	6	31162977	31165814	Esophagus_Muscularis	XXbac-BPG299F13.17	-8.53479	1.4e-17
Artery_Coronary.ENSG00000241106.2.wgt.RDat	6	32780540	32784825	Artery_Coronary	HLA-DOB	8.53424	1.41e-17
CMC.TAP1.wgt.RDat	6	32812985	32821748	CMC.BRAIN.RNASEQ	TAP1	-8.53288	1.43e-17
Prostate.ENSG00000204622.6.wgt.RDat	6	29975174	29977733	Prostate	HLA-J	8.52808	1.49e-17
Adipose_Subcutaneous.ENSG00000204410.10.wgt.RDat	6	31707725	31730575	Adipose_Subcutaneous	MSH5	8.52362	1.55e-17
Minor_Salivary_Gland.ENSG00000244731.3.wgt.RDat	6	31949801	31970458	Minor_Salivary_Gland	C4A	-8.5225	1.56e-17
CMC.chr6:33173114:33173417:clu_26369.wgt.RDat	6	33172472	33174607	CMC.BRAIN.RNASEQ_SPLICING	HSD17B8	-8.52053	1.59e-17
Colon_Transverse.ENSG00000272501.1.wgt.RDat	6	31162977	31165814	Colon_Transverse	XXbac-BPG299F13.17	-8.51152	1.72e-17
METSIM.TAP2.wgt.RDat	6	32789610	32806557	METSIM.ADIPOSE.RNASEQ	TAP2	-8.48838	2.1e-17
Brain_Anterior_cingulate_cortex_BA24.ENSG00000198502.5.wgt.RDat	6	32485120	32498064	Brain_Anterior_cingulate_cortex_BA24	HLA-DRB5	-8.48123	2.23e-17
Brain_Cerebellar_Hemisphere.ENSG00000230521.1.wgt.RDat	6	29855071	29856045	Brain_Cerebellar_Hemisphere	HCG4P7	8.47722	2.31e-17
Lung.ENSG00000213654.5.wgt.RDat	6	32158543	32162606	Lung	GPSM3	8.47605	2.33e-17
Lung.ENSG00000231500.2.wgt.RDat	6	33239825	33244287	Lung	RPS18	8.47291	2.39e-17
Skin_Not_Sun_Exposed_Suprapubic.ENSG00000030110.8.wgt.RDat	6	33540329	33548019	Skin_Not_Sun_Exposed_Suprapubic	BAK1	-8.46165	2.64e-17
Esophagus_Muscularis.ENSG00000206344.6.wgt.RDat	6	31165915	31171745	Esophagus_Muscularis	HCG27	8.45454	2.8e-17
Thyroid.ENSG00000204538.3.wgt.RDat	6	31105313	31107127	Thyroid	PSORS1C2	-8.45119	2.88e-17
Brain_Cerebellum.ENSG00000206344.6.wgt.RDat	6	31165915	31171745	Brain_Cerebellum	HCG27	8.44815	2.96e-17
Artery_Aorta.ENSG00000096433.6.wgt.RDat	6	33588142	33664351	Artery_Aorta	ITPR3	-8.44315	3.09e-17
Liver.ENSG00000241106.2.wgt.RDat	6	32780540	32784825	Liver	HLA-DOB	8.43695	3.26e-17
Adipose_Visceral_Omentum.ENSG00000204351.7.wgt.RDat	6	31926888	31937532	Adipose_Visceral_Omentum	SKIV2L	-8.43691	3.26e-17
Cells_EBV-transformed_lymphocytes.ENSG00000235821.1.wgt.RDat	6	29718506	29718925	Cells_EBV-transformed_lymphocytes	IFITM4P	8.4332	3.36e-17
Whole_Blood.ENSG00000231500.2.wgt.RDat	6	33239825	33244287	Whole_Blood	RPS18	8.43265	3.38e-17
Cells_Transformed_fibroblasts.ENSG00000235290.1.wgt.RDat	6	29924373	29926347	Cells_Transformed_fibroblasts	HLA-W	-8.42771	3.52e-17
Colon_Transverse.ENSG00000204228.3.wgt.RDat	6	33172419	33174608	Colon_Transverse	HSD17B8	8.42306	3.67e-17
Cells_EBV-transformed_lymphocytes.ENSG00000204531.11.wgt.RDat	6	31132119	31148508	Cells_EBV-transformed_lymphocytes	POU5F1	8.42165	3.71e-17
Adipose_Subcutaneous.ENSG00000227766.1.wgt.RDat	6	29909874	29910844	Adipose_Subcutaneous	HCG4P5	8.42087	3.74e-17
Thyroid.ENSG00000066379.10.wgt.RDat	6	30029418	30032686	Thyroid	ZNRD1	8.41431	3.95e-17
Liver.ENSG00000204516.5.wgt.RDat	6	31462658	31478901	Liver	MICB	8.41293	4e-17
Colon_Sigmoid.ENSG00000235821.1.wgt.RDat	6	29718506	29718925	Colon_Sigmoid	IFITM4P	8.41193	4.03e-17
Brain_Cerebellar_Hemisphere.ENSG00000181126.9.wgt.RDat	6	29758731	29765588	Brain_Cerebellar_Hemisphere	HLA-V	8.40926	4.13e-17
Adrenal_Gland.ENSG00000224796.1.wgt.RDat	6	33047228	33047637	Adrenal_Gland	RPL32P1	8.40787	4.18e-17
Esophagus_Mucosa.ENSG00000204261.4.wgt.RDat	6	32811863	32814272	Esophagus_Mucosa	TAPSAR1	-8.40395	4.32e-17
Pituitary.ENSG00000204267.9.wgt.RDat	6	32789610	32806557	Pituitary	TAP2	8.40193	4.39e-17
Nerve_Tibial.ENSG00000179344.12.wgt.RDat	6	32627244	32636160	Nerve_Tibial	HLA-DQB1	-8.39929	4.49e-17
Prostate.ENSG00000204516.5.wgt.RDat	6	31462658	31478901	Prostate	MICB	8.39462	4.67e-17
CMC.chr6:30890018:30890159:clu_26206.wgt.RDat	6	30881981	30894316	CMC.BRAIN.RNASEQ_SPLICING	VARS2	8.39064	4.83e-17
Nerve_Tibial.ENSG00000137411.12.wgt.RDat	6	30881982	30894236	Nerve_Tibial	VARS2	8.37861	5.36e-17
Brain_Hippocampus.ENSG00000204622.6.wgt.RDat	6	29975174	29977733	Brain_Hippocampus	HLA-J	8.36863	5.83e-17
Brain_Hippocampus.ENSG00000231852.2.wgt.RDat	6	32006042	32009447	Brain_Hippocampus	CYP21A2	8.36496	6.01e-17
Vagina.ENSG00000241106.2.wgt.RDat	6	32780540	32784825	Vagina	HLA-DOB	8.36481	6.02e-17
Heart_Left_Ventricle.ENSG00000204301.5.wgt.RDat	6	32162620	32191844	Heart_Left_Ventricle	NOTCH4	8.36329	6.1e-17
Artery_Aorta.ENSG00000241106.2.wgt.RDat	6	32780540	32784825	Artery_Aorta	HLA-DOB	8.35395	6.6e-17
Muscle_Skeletal.ENSG00000206344.6.wgt.RDat	6	31165915	31171745	Muscle_Skeletal	HCG27	8.34785	6.95e-17
Breast_Mammary_Tissue.ENSG00000272501.1.wgt.RDat	6	31162977	31165814	Breast_Mammary_Tissue	XXbac-BPG299F13.17	-8.34571	7.08e-17
Esophagus_Mucosa.ENSG00000206344.6.wgt.RDat	6	31165915	31171745	Esophagus_Mucosa	HCG27	8.34259	7.27e-17
Brain_Anterior_cingulate_cortex_BA24.ENSG00000196735.7.wgt.RDat	6	32595956	32611429	Brain_Anterior_cingulate_cortex_BA24	HLA-DQA1	-8.32525	8.42e-17
Liver.ENSG00000204338.4.wgt.RDat	6	31973466	31976176	Liver	CYP21A1P	8.32402	8.5e-17
Prostate.ENSG00000230795.2.wgt.RDat	6	29894955	29897009	Prostate	HLA-K	8.32394	8.51e-17
Thyroid.ENSG00000250535.1.wgt.RDat	6	31981047	31981564	Thyroid	STK19P	-8.31878	8.89e-17
Skin_Not_Sun_Exposed_Suprapubic.ENSG00000243649.4.wgt.RDat	6	31913450	31919861	Skin_Not_Sun_Exposed_Suprapubic	CFB	-8.31224	9.39e-17
Skin_Not_Sun_Exposed_Suprapubic.ENSG00000137411.12.wgt.RDat	6	30881982	30894236	Skin_Not_Sun_Exposed_Suprapubic	VARS2	8.31064	9.52e-17
Esophagus_Mucosa.ENSG00000168394.9.wgt.RDat	6	32812986	32821755	Esophagus_Mucosa	TAP1	-8.30645	9.86e-17
Spleen.ENSG00000230795.2.wgt.RDat	6	29894955	29897009	Spleen	HLA-K	8.30432	1e-16
Ovary.ENSG00000235290.1.wgt.RDat	6	29924373	29926347	Ovary	HLA-W	-8.28591	1.17e-16
Artery_Tibial.ENSG00000230795.2.wgt.RDat	6	29894955	29897009	Artery_Tibial	HLA-K	8.28399	1.19e-16
Muscle_Skeletal.ENSG00000134262.8.wgt.RDat	1	114000000	114000000	Muscle_Skeletal	AP4B1	-8.28	1.21e-16
Heart_Left_Ventricle.ENSG00000239257.1.wgt.RDat	6	29694446	29694659	Heart_Left_Ventricle	RPL23AP1	-8.27428	1.29e-16
Adrenal_Gland.ENSG00000233627.2.wgt.RDat	6	31967753	31971298	Adrenal_Gland	C4A-AS1	8.27046	1.33e-16
Prostate.ENSG00000176998.3.wgt.RDat	6	29758816	29760213	Prostate	HCG4	8.26119	1.44e-16
Whole_Blood.ENSG00000204463.8.wgt.RDat	6	31606805	31620482	Whole_Blood	BAG6	8.25565	1.51e-16
Colon_Sigmoid.ENSG00000272501.1.wgt.RDat	6	31162977	31165814	Colon_Sigmoid	XXbac-BPG299F13.17	-8.25326	1.54e-16
Vagina.ENSG00000204351.7.wgt.RDat	6	31926888	31937532	Vagina	SKIV2L	-8.25317	1.54e-16
Skin_Not_Sun_Exposed_Suprapubic.ENSG00000081026.14.wgt.RDat	1	114000000	114000000	Skin_Not_Sun_Exposed_Suprapubic	MAGI3	-8.25	1.58e-16
Brain_Cerebellum.ENSG00000198502.5.wgt.RDat	6	32485120	32498064	Brain_Cerebellum	HLA-DRB5	-8.24434	1.66e-16
Brain_Cerebellum.ENSG00000168394.9.wgt.RDat	6	32812986	32821755	Brain_Cerebellum	TAP1	-8.24305	1.68e-16
Brain_Caudate_basal_ganglia.ENSG00000234745.5.wgt.RDat	6	31321649	31324219	Brain_Caudate_basal_ganglia	HLA-B	8.23944	1.73e-16
Lung.ENSG00000204540.6.wgt.RDat	6	31082527	31107869	Lung	PSORS1C1	-8.23412	1.81e-16
YFS.HLA-DQB1.wgt.RDat	6	32627244	32636160	YFS.BLOOD.RNAARR	HLA-DQB1	8.22886	1.89e-16
Brain_Cerebellar_Hemisphere.ENSG00000224389.4.wgt.RDat	6	31982539	32003195	Brain_Cerebellar_Hemisphere	C4B	8.22624	1.93e-16
Brain_Amygdala.ENSG00000231852.2.wgt.RDat	6	32006042	32009447	Brain_Amygdala	CYP21A2	8.22481	1.95e-16
Thyroid.ENSG00000196260.3.wgt.RDat	6	30899130	30899952	Thyroid	SFTA2	-8.22391	1.97e-16
Brain_Cerebellum.ENSG00000176998.3.wgt.RDat	6	29758816	29760213	Brain_Cerebellum	HCG4	8.22245	1.99e-16
Cells_Transformed_fibroblasts.ENSG00000204351.7.wgt.RDat	6	31926888	31937532	Cells_Transformed_fibroblasts	SKIV2L	-8.19995	2.4e-16
Pancreas.ENSG00000230795.2.wgt.RDat	6	29894955	29897009	Pancreas	HLA-K	8.18646	2.69e-16
Heart_Atrial_Appendage.ENSG00000204520.8.wgt.RDat	6	31371356	31383092	Heart_Atrial_Appendage	MICA	8.17298	3.01e-16
Vagina.ENSG00000272501.1.wgt.RDat	6	31162977	31165814	Vagina	XXbac-BPG299F13.17	-8.16526	3.21e-16
Nerve_Tibial.ENSG00000137310.7.wgt.RDat	6	31126319	31131992	Nerve_Tibial	TCF19	-8.16026	3.34e-16
Nerve_Tibial.ENSG00000229390.1.wgt.RDat	6	29938578	29940241	Nerve_Tibial	MICD	8.15856	3.39e-16
Muscle_Skeletal.ENSG00000158691.10.wgt.RDat	6	28346732	28367511	Muscle_Skeletal	ZSCAN12	-8.15421	3.51e-16
Cells_EBV-transformed_lymphocytes.ENSG00000244731.3.wgt.RDat	6	31949801	31970458	Cells_EBV-transformed_lymphocytes	C4A	8.15088	3.61e-16
Artery_Coronary.ENSG00000204540.6.wgt.RDat	6	31082527	31107869	Artery_Coronary	PSORS1C1	-8.15078	3.62e-16
Thyroid.ENSG00000204387.8.wgt.RDat	6	31802385	31807541	Thyroid	C6orf48	-8.14721	3.72e-16
Spleen.ENSG00000227766.1.wgt.RDat	6	29909874	29910844	Spleen	HCG4P5	8.14541	3.78e-16
Artery_Coronary.ENSG00000232629.4.wgt.RDat	6	32723875	32731311	Artery_Coronary	HLA-DQB2	8.13949	3.97e-16
Brain_Cortex.ENSG00000241106.2.wgt.RDat	6	32780540	32784825	Brain_Cortex	HLA-DOB	8.13826	4.01e-16
Liver.ENSG00000206344.6.wgt.RDat	6	31165915	31171745	Liver	HCG27	8.11913	4.7e-16
Adipose_Visceral_Omentum.ENSG00000204444.6.wgt.RDat	6	31623248	31625987	Adipose_Visceral_Omentum	APOM	-8.11747	4.76e-16
CMC.chr6:32798217:32800110:clu_26341.wgt.RDat	6	32781499	32806547	CMC.BRAIN.RNASEQ_SPLICING	TAP2	8.11742	4.76e-16
Esophagus_Muscularis.ENSG00000231500.2.wgt.RDat	6	33239825	33244287	Esophagus_Muscularis	RPS18	8.11576	4.83e-16
YFS.TNF.wgt.RDat	6	31543344	31546113	YFS.BLOOD.RNAARR	TNF	-8.11055	5.04e-16
Brain_Amygdala.ENSG00000198502.5.wgt.RDat	6	32485120	32498064	Brain_Amygdala	HLA-DRB5	-8.10191	5.41e-16
CMC.chr6:29693340:29693788:clu_26141.wgt.RDat	6	29691060	29706234	CMC.BRAIN.RNASEQ_SPLICING	HLA-F	-8.09775	5.6e-16
Adipose_Subcutaneous.ENSG00000272501.1.wgt.RDat	6	31162977	31165814	Adipose_Subcutaneous	XXbac-BPG299F13.17	-8.09505	5.72e-16
Brain_Hippocampus.ENSG00000179344.12.wgt.RDat	6	32627244	32636160	Brain_Hippocampus	HLA-DQB1	-8.09256	5.84e-16
Esophagus_Muscularis.ENSG00000204256.8.wgt.RDat	6	32936437	32949282	Esophagus_Muscularis	BRD2	8.0923	5.85e-16
Cells_Transformed_fibroblasts.ENSG00000235821.1.wgt.RDat	6	29718506	29718925	Cells_Transformed_fibroblasts	IFITM4P	8.09114	5.91e-16
Skin_Sun_Exposed_Lower_leg.ENSG00000179344.12.wgt.RDat	6	32627244	32636160	Skin_Sun_Exposed_Lower_leg	HLA-DQB1	-8.08935	6e-16
Ovary.ENSG00000206503.7.wgt.RDat	6	29909037	29913661	Ovary	HLA-A	-8.08559	6.19e-16
Cells_Transformed_fibroblasts.ENSG00000066379.10.wgt.RDat	6	30029418	30032686	Cells_Transformed_fibroblasts	ZNRD1	8.08481	6.23e-16
Colon_Transverse.ENSG00000137312.10.wgt.RDat	6	30695486	30710510	Colon_Transverse	FLOT1	8.07923	6.52e-16
Ovary.ENSG00000198502.5.wgt.RDat	6	32485120	32498064	Ovary	HLA-DRB5	-8.06704	7.2e-16
YFS.ATP6V1G2.wgt.RDat	6	31512239	31516204	YFS.BLOOD.RNAARR	ATP6V1G2	8.06219	7.49e-16
Adipose_Subcutaneous.ENSG00000196301.3.wgt.RDat	6	32427598	32441277	Adipose_Subcutaneous	HLA-DRB9	8.06166	7.53e-16
Prostate.ENSG00000237649.3.wgt.RDat	6	33359313	33377701	Prostate	KIFC1	-8.06149	7.54e-16
Nerve_Tibial.ENSG00000230795.2.wgt.RDat	6	29894955	29897009	Nerve_Tibial	HLA-K	8.05373	8.03e-16
Artery_Coronary.ENSG00000204228.3.wgt.RDat	6	33172419	33174608	Artery_Coronary	HSD17B8	8.05177	8.16e-16
Adipose_Visceral_Omentum.ENSG00000235290.1.wgt.RDat	6	29924373	29926347	Adipose_Visceral_Omentum	HLA-W	-8.04932	8.33e-16
Brain_Cerebellum.ENSG00000204248.6.wgt.RDat	6	33130458	33160276	Brain_Cerebellum	COL11A2	8.04258	8.8e-16
Adipose_Subcutaneous.ENSG00000271581.1.wgt.RDat	6	31324424	31325414	Adipose_Subcutaneous	XXbac-BPG248L24.12	8.03241	9.56e-16
Skin_Not_Sun_Exposed_Suprapubic.ENSG00000179344.12.wgt.RDat	6	32627244	32636160	Skin_Not_Sun_Exposed_Suprapubic	HLA-DQB1	-8.0291	9.82e-16
Esophagus_Gastroesophageal_Junction.ENSG00000272236.1.wgt.RDat	6	29719742	29719984	Esophagus_Gastroesophageal_Junction	XXbac-BPG170G13.32	8.02801	9.91e-16
Brain_Caudate_basal_ganglia.ENSG00000228962.1.wgt.RDat	6	32358287	32361463	Brain_Caudate_basal_ganglia	HCG23	8.01876	1.07e-15
Muscle_Skeletal.ENSG00000204428.8.wgt.RDat	6	31644461	31651817	Muscle_Skeletal	LY6G5C	8.01431	1.11e-15
Prostate.ENSG00000204540.6.wgt.RDat	6	31082527	31107869	Prostate	PSORS1C1	-8.01307	1.12e-15
Skin_Sun_Exposed_Lower_leg.ENSG00000272501.1.wgt.RDat	6	31162977	31165814	Skin_Sun_Exposed_Lower_leg	XXbac-BPG299F13.17	-8.00315	1.21e-15
Thyroid.ENSG00000241106.2.wgt.RDat	6	32780540	32784825	Thyroid	HLA-DOB	7.99864	1.26e-15
Esophagus_Gastroesophageal_Junction.ENSG00000231130.1.wgt.RDat	6	29864431	29865563	Esophagus_Gastroesophageal_Junction	HLA-T	7.99313	1.32e-15
Lung.ENSG00000271581.1.wgt.RDat	6	31324424	31325414	Lung	XXbac-BPG248L24.12	7.97814	1.49e-15
CMC.chr6:30887993:30888110:clu_26204.wgt.RDat	6	30881981	30894316	CMC.BRAIN.RNASEQ_SPLICING	VARS2	-7.97453	1.53e-15
Cells_Transformed_fibroblasts.ENSG00000204642.9.wgt.RDat	6	29690552	29706305	Cells_Transformed_fibroblasts	HLA-F	-7.9728	1.55e-15
Colon_Transverse.ENSG00000235821.1.wgt.RDat	6	29718506	29718925	Colon_Transverse	IFITM4P	7.96208	1.69e-15
METSIM.ITPR3.wgt.RDat	6	33588142	33664351	METSIM.ADIPOSE.RNASEQ	ITPR3	-7.95886	1.74e-15
Small_Intestine_Terminal_Ileum.ENSG00000198502.5.wgt.RDat	6	32485120	32498064	Small_Intestine_Terminal_Ileum	HLA-DRB5	-7.95339	1.81e-15
Artery_Tibial.ENSG00000227262.3.wgt.RDat	6	29893760	29894750	Artery_Tibial	HCG4B	7.95168	1.84e-15
Brain_Caudate_basal_ganglia.ENSG00000244731.3.wgt.RDat	6	31949801	31970458	Brain_Caudate_basal_ganglia	C4A	7.94561	1.93e-15
YFS.TRIM26.wgt.RDat	6	30152232	30181204	YFS.BLOOD.RNAARR	TRIM26	-7.94543	1.94e-15
Esophagus_Mucosa.ENSG00000137310.7.wgt.RDat	6	31126319	31131992	Esophagus_Mucosa	TCF19	7.9371	2.07e-15
Brain_Hippocampus.ENSG00000112511.13.wgt.RDat	6	33378176	33384218	Brain_Hippocampus	PHF1	-7.92954	2.2e-15
Thyroid.ENSG00000204622.6.wgt.RDat	6	29975174	29977733	Thyroid	HLA-J	7.92498	2.28e-15
Brain_Nucleus_accumbens_basal_ganglia.ENSG00000204540.6.wgt.RDat	6	31082527	31107869	Brain_Nucleus_accumbens_basal_ganglia	PSORS1C1	-7.91801	2.41e-15
Brain_Amygdala.ENSG00000204520.8.wgt.RDat	6	31371356	31383092	Brain_Amygdala	MICA	7.91704	2.43e-15
Colon_Sigmoid.ENSG00000096433.6.wgt.RDat	6	33588142	33664351	Colon_Sigmoid	ITPR3	-7.91683	2.44e-15
Cells_EBV-transformed_lymphocytes.ENSG00000198502.5.wgt.RDat	6	32485120	32498064	Cells_EBV-transformed_lymphocytes	HLA-DRB5	-7.90597	2.66e-15
Whole_Blood.ENSG00000204622.6.wgt.RDat	6	29975174	29977733	Whole_Blood	HLA-J	7.89852	2.82e-15
Skin_Sun_Exposed_Lower_leg.ENSG00000161896.6.wgt.RDat	6	33689444	33714762	Skin_Sun_Exposed_Lower_leg	IP6K3	-7.89726	2.85e-15
Pituitary.ENSG00000228078.1.wgt.RDat	6	29901878	29902063	Pituitary	HLA-U	-7.89691	2.86e-15
Brain_Cerebellum.ENSG00000231389.3.wgt.RDat	6	33032346	33041549	Brain_Cerebellum	HLA-DPA1	7.89647	2.87e-15
Artery_Aorta.ENSG00000204410.10.wgt.RDat	6	31707725	31730575	Artery_Aorta	MSH5	7.89573	2.89e-15
Brain_Frontal_Cortex_BA9.ENSG00000234745.5.wgt.RDat	6	31321649	31324219	Brain_Frontal_Cortex_BA9	HLA-B	7.89006	3.02e-15
Liver.ENSG00000161904.7.wgt.RDat	6	33738979	33756913	Liver	LEMD2	-7.88965	3.03e-15
Brain_Cerebellar_Hemisphere.ENSG00000137411.12.wgt.RDat	6	30881982	30894236	Brain_Cerebellar_Hemisphere	VARS2	7.8856	3.13e-15
YFS.B3GALT4.wgt.RDat	6	33244917	33252609	YFS.BLOOD.RNAARR	B3GALT4	7.87555	3.39e-15
Artery_Tibial.ENSG00000158691.10.wgt.RDat	6	28346732	28367511	Artery_Tibial	ZSCAN12	-7.86959	3.56e-15
Artery_Tibial.ENSG00000232629.4.wgt.RDat	6	32723875	32731311	Artery_Tibial	HLA-DQB2	7.86831	3.59e-15
Heart_Atrial_Appendage.ENSG00000230795.2.wgt.RDat	6	29894955	29897009	Heart_Atrial_Appendage	HLA-K	7.86748	3.62e-15
Esophagus_Mucosa.ENSG00000204305.9.wgt.RDat	6	32148745	32152101	Esophagus_Mucosa	AGER	7.86527	3.68e-15
Artery_Coronary.ENSG00000235821.1.wgt.RDat	6	29718506	29718925	Artery_Coronary	IFITM4P	7.85697	3.94e-15
Brain_Anterior_cingulate_cortex_BA24.ENSG00000137310.7.wgt.RDat	6	31126319	31131992	Brain_Anterior_cingulate_cortex_BA24	TCF19	-7.85689	3.94e-15
Whole_Blood.ENSG00000233916.1.wgt.RDat	6	29675902	29676324	Whole_Blood	ZDHHC20P1	7.85112	4.12e-15
Brain_Frontal_Cortex_BA9.ENSG00000204428.8.wgt.RDat	6	31644461	31651817	Brain_Frontal_Cortex_BA9	LY6G5C	7.84845	4.21e-15
Uterus.ENSG00000204338.4.wgt.RDat	6	31973466	31976176	Uterus	CYP21A1P	7.84816	4.22e-15
Thyroid.ENSG00000227057.3.wgt.RDat	6	33246885	33257078	Thyroid	WDR46	7.8465	4.28e-15
Colon_Sigmoid.ENSG00000204525.10.wgt.RDat	6	31236526	31239882	Colon_Sigmoid	HLA-C	-7.84578	4.3e-15
Pancreas.ENSG00000213760.6.wgt.RDat	6	31512239	31514625	Pancreas	ATP6V1G2	-7.84209	4.43e-15
Small_Intestine_Terminal_Ileum.ENSG00000204520.8.wgt.RDat	6	31371356	31383092	Small_Intestine_Terminal_Ileum	MICA	7.83613	4.65e-15
Whole_Blood.ENSG00000227766.1.wgt.RDat	6	29909874	29910844	Whole_Blood	HCG4P5	7.83416	4.72e-15
Brain_Cerebellar_Hemisphere.ENSG00000204516.5.wgt.RDat	6	31462658	31478901	Brain_Cerebellar_Hemisphere	MICB	7.83254	4.78e-15
Nerve_Tibial.ENSG00000204619.3.wgt.RDat	6	30034486	30038042	Nerve_Tibial	PPP1R11	7.83081	4.85e-15
Brain_Caudate_basal_ganglia.ENSG00000232629.4.wgt.RDat	6	32723875	32731311	Brain_Caudate_basal_ganglia	HLA-DQB2	7.83076	4.85e-15
Brain_Hypothalamus.ENSG00000137411.12.wgt.RDat	6	30881982	30894236	Brain_Hypothalamus	VARS2	7.8304	4.86e-15
Artery_Coronary.ENSG00000204305.9.wgt.RDat	6	32148745	32152101	Artery_Coronary	AGER	7.82662	5.01e-15
Colon_Sigmoid.ENSG00000204538.3.wgt.RDat	6	31105313	31107127	Colon_Sigmoid	PSORS1C2	-7.80555	5.92e-15
Colon_Transverse.ENSG00000204540.6.wgt.RDat	6	31082527	31107869	Colon_Transverse	PSORS1C1	-7.7894	6.73e-15
Brain_Caudate_basal_ganglia.ENSG00000272501.1.wgt.RDat	6	31162977	31165814	Brain_Caudate_basal_ganglia	XXbac-BPG299F13.17	-7.77446	7.58e-15
Testis.ENSG00000204428.8.wgt.RDat	6	31644461	31651817	Testis	LY6G5C	-7.77233	7.71e-15
Esophagus_Gastroesophageal_Junction.ENSG00000204301.5.wgt.RDat	6	32162620	32191844	Esophagus_Gastroesophageal_Junction	NOTCH4	7.76817	7.96e-15
Thyroid.ENSG00000231852.2.wgt.RDat	6	32006042	32009447	Thyroid	CYP21A2	7.76811	7.97e-15
Artery_Tibial.ENSG00000231925.7.wgt.RDat	6	33267471	33282164	Artery_Tibial	TAPBP	-7.7677	7.99e-15
Vagina.ENSG00000204516.5.wgt.RDat	6	31462658	31478901	Vagina	MICB	7.76604	8.1e-15
Ovary.ENSG00000235821.1.wgt.RDat	6	29718506	29718925	Ovary	IFITM4P	7.763	8.29e-15
Adrenal_Gland.ENSG00000204301.5.wgt.RDat	6	32162620	32191844	Adrenal_Gland	NOTCH4	7.7576	8.66e-15
Cells_EBV-transformed_lymphocytes.ENSG00000224557.3.wgt.RDat	6	33080228	33102442	Cells_EBV-transformed_lymphocytes	HLA-DPB2	-7.74311	9.7e-15
Testis.ENSG00000204228.3.wgt.RDat	6	33172419	33174608	Testis	HSD17B8	7.73832	1.01e-14
Small_Intestine_Terminal_Ileum.ENSG00000272501.1.wgt.RDat	6	31162977	31165814	Small_Intestine_Terminal_Ileum	XXbac-BPG299F13.17	-7.7352	1.03e-14
Artery_Tibial.ENSG00000204540.6.wgt.RDat	6	31082527	31107869	Artery_Tibial	PSORS1C1	-7.73369	1.04e-14
Brain_Nucleus_accumbens_basal_ganglia.ENSG00000234745.5.wgt.RDat	6	31321649	31324219	Brain_Nucleus_accumbens_basal_ganglia	HLA-B	7.7313	1.06e-14
Brain_Hippocampus.ENSG00000231500.2.wgt.RDat	6	33239825	33244287	Brain_Hippocampus	RPS18	7.72359	1.13e-14
Cells_Transformed_fibroblasts.ENSG00000241404.2.wgt.RDat	6	32132435	32135988	Cells_Transformed_fibroblasts	EGFL8	7.72023	1.16e-14
Brain_Cerebellum.ENSG00000224389.4.wgt.RDat	6	31982539	32003195	Brain_Cerebellum	C4B	7.72004	1.16e-14
Testis.ENSG00000176933.4.wgt.RDat	6	28185421	28186655	Testis	TOB2P1	-7.71925	1.17e-14
Nerve_Tibial.ENSG00000176998.3.wgt.RDat	6	29758816	29760213	Nerve_Tibial	HCG4	7.71802	1.18e-14
Esophagus_Mucosa.ENSG00000112514.11.wgt.RDat	6	33384231	33386094	Esophagus_Mucosa	CUTA	-7.71797	1.18e-14
Skin_Sun_Exposed_Lower_leg.ENSG00000227766.1.wgt.RDat	6	29909874	29910844	Skin_Sun_Exposed_Lower_leg	HCG4P5	7.7118	1.24e-14
Pituitary.ENSG00000230521.1.wgt.RDat	6	29855071	29856045	Pituitary	HCG4P7	7.70899	1.27e-14
METSIM.HLA-DQA1.wgt.RDat	6	32595956	32614839	METSIM.ADIPOSE.RNASEQ	HLA-DQA1	-7.7012	1.35e-14
YFS.NCR3.wgt.RDat	6	31556672	31560762	YFS.BLOOD.RNAARR	NCR3	-7.70003	1.36e-14
Artery_Aorta.ENSG00000176998.3.wgt.RDat	6	29758816	29760213	Artery_Aorta	HCG4	7.69912	1.37e-14
Spleen.ENSG00000214922.5.wgt.RDat	6	29702805	29716770	Spleen	HLA-F-AS1	7.6878	1.5e-14
Brain_Anterior_cingulate_cortex_BA24.ENSG00000204520.8.wgt.RDat	6	31371356	31383092	Brain_Anterior_cingulate_cortex_BA24	MICA	7.68564	1.52e-14
Brain_Caudate_basal_ganglia.ENSG00000214922.5.wgt.RDat	6	29702805	29716770	Brain_Caudate_basal_ganglia	HLA-F-AS1	-7.67653	1.63e-14
NTR.HLA-F.wgt.RDat	6	29691060	29706234	NTR.BLOOD.RNAARR	HLA-F	-7.6742	1.66e-14
Whole_Blood.ENSG00000236104.2.wgt.RDat	6	33282183	33285719	Whole_Blood	ZBTB22	7.67093	1.71e-14
Artery_Aorta.ENSG00000066379.10.wgt.RDat	6	30029418	30032686	Artery_Aorta	ZNRD1	7.66918	1.73e-14
Cells_EBV-transformed_lymphocytes.ENSG00000206344.6.wgt.RDat	6	31165915	31171745	Cells_EBV-transformed_lymphocytes	HCG27	7.66876	1.74e-14
Esophagus_Muscularis.ENSG00000235821.1.wgt.RDat	6	29718506	29718925	Esophagus_Muscularis	IFITM4P	7.66746	1.75e-14
Skin_Not_Sun_Exposed_Suprapubic.ENSG00000206337.6.wgt.RDat	6	31368479	31445283	Skin_Not_Sun_Exposed_Suprapubic	HCP5	7.66333	1.81e-14
Small_Intestine_Terminal_Ileum.ENSG00000176998.3.wgt.RDat	6	29758816	29760213	Small_Intestine_Terminal_Ileum	HCG4	7.6602	1.86e-14
Pancreas.ENSG00000198502.5.wgt.RDat	6	32485120	32498064	Pancreas	HLA-DRB5	-7.65483	1.94e-14
Brain_Hypothalamus.ENSG00000030110.8.wgt.RDat	6	33540329	33548019	Brain_Hypothalamus	BAK1	-7.65447	1.94e-14
Ovary.ENSG00000116774.7.wgt.RDat	1	115000000	115000000	Ovary	OLFML3	-7.65	2.06e-14
Brain_Caudate_basal_ganglia.ENSG00000181126.9.wgt.RDat	6	29758731	29765588	Brain_Caudate_basal_ganglia	HLA-V	-7.64906	2.02e-14
Muscle_Skeletal.ENSG00000204267.9.wgt.RDat	6	32789610	32806557	Muscle_Skeletal	TAP2	-7.64206	2.14e-14
Skin_Sun_Exposed_Lower_leg.ENSG00000204428.8.wgt.RDat	6	31644461	31651817	Skin_Sun_Exposed_Lower_leg	LY6G5C	7.63541	2.25e-14
Skin_Not_Sun_Exposed_Suprapubic.ENSG00000096433.6.wgt.RDat	6	33588142	33664351	Skin_Not_Sun_Exposed_Suprapubic	ITPR3	-7.6354	2.25e-14
Brain_Frontal_Cortex_BA9.ENSG00000101017.9.wgt.RDat	20	44746911	44758502	Brain_Frontal_Cortex_BA9	CD40	7.62926	2.36e-14
Uterus.ENSG00000204622.6.wgt.RDat	6	29975174	29977733	Uterus	HLA-J	7.61522	2.63e-14
Adrenal_Gland.ENSG00000271581.1.wgt.RDat	6	31324424	31325414	Adrenal_Gland	XXbac-BPG248L24.12	7.60889	2.76e-14
Brain_Cerebellum.ENSG00000272501.1.wgt.RDat	6	31162977	31165814	Brain_Cerebellum	XXbac-BPG299F13.17	-7.60685	2.81e-14
Adrenal_Gland.ENSG00000204642.9.wgt.RDat	6	29690552	29706305	Adrenal_Gland	HLA-F	-7.60469	2.86e-14
Minor_Salivary_Gland.ENSG00000272501.1.wgt.RDat	6	31162977	31165814	Minor_Salivary_Gland	XXbac-BPG299F13.17	-7.60348	2.88e-14
Skin_Sun_Exposed_Lower_leg.ENSG00000204542.2.wgt.RDat	6	31079000	31080336	Skin_Sun_Exposed_Lower_leg	C6orf15	-7.60236	2.91e-14
Esophagus_Muscularis.ENSG00000137331.11.wgt.RDat	6	30710976	30712331	Esophagus_Muscularis	IER3	7.59353	3.11e-14
Cells_EBV-transformed_lymphocytes.ENSG00000230795.2.wgt.RDat	6	29894955	29897009	Cells_EBV-transformed_lymphocytes	HLA-K	7.5919	3.15e-14
Heart_Atrial_Appendage.ENSG00000204267.9.wgt.RDat	6	32789610	32806557	Heart_Atrial_Appendage	TAP2	-7.59067	3.18e-14
Skin_Sun_Exposed_Lower_leg.ENSG00000204228.3.wgt.RDat	6	33172419	33174608	Skin_Sun_Exposed_Lower_leg	HSD17B8	7.5899	3.2e-14
Cells_Transformed_fibroblasts.ENSG00000204622.6.wgt.RDat	6	29975174	29977733	Cells_Transformed_fibroblasts	HLA-J	7.58857	3.23e-14
Skin_Sun_Exposed_Lower_leg.ENSG00000206344.6.wgt.RDat	6	31165915	31171745	Skin_Sun_Exposed_Lower_leg	HCG27	7.58734	3.27e-14
Brain_Hypothalamus.ENSG00000179344.12.wgt.RDat	6	32627244	32636160	Brain_Hypothalamus	HLA-DQB1	-7.58589	3.3e-14
Adipose_Visceral_Omentum.ENSG00000224389.4.wgt.RDat	6	31982539	32003195	Adipose_Visceral_Omentum	C4B	-7.5819	3.41e-14
Adipose_Visceral_Omentum.ENSG00000116793.11.wgt.RDat	1	114000000	114000000	Adipose_Visceral_Omentum	PHTF1	-7.58	3.57e-14
Colon_Transverse.ENSG00000204301.5.wgt.RDat	6	32162620	32191844	Colon_Transverse	NOTCH4	7.57991	3.46e-14
Ovary.ENSG00000204267.9.wgt.RDat	6	32789610	32806557	Ovary	TAP2	7.57486	3.6e-14
Pituitary.ENSG00000179344.12.wgt.RDat	6	32627244	32636160	Pituitary	HLA-DQB1	-7.56881	3.77e-14
Lung.ENSG00000204580.7.wgt.RDat	6	30844198	30867933	Lung	DDR1	-7.56811	3.79e-14
Pituitary.ENSG00000250535.1.wgt.RDat	6	31981047	31981564	Pituitary	STK19P	-7.56527	3.87e-14
Cells_Transformed_fibroblasts.ENSG00000231925.7.wgt.RDat	6	33267471	33282164	Cells_Transformed_fibroblasts	TAPBP	-7.55222	4.28e-14
Brain_Cerebellar_Hemisphere.ENSG00000198563.9.wgt.RDat	6	31498010	31510225	Brain_Cerebellar_Hemisphere	DDX39B	7.54582	4.49e-14
Pituitary.ENSG00000204525.10.wgt.RDat	6	31236526	31239882	Pituitary	HLA-C	-7.53919	4.73e-14
Artery_Aorta.ENSG00000228078.1.wgt.RDat	6	29901878	29902063	Artery_Aorta	HLA-U	-7.53847	4.76e-14
Breast_Mammary_Tissue.ENSG00000204520.8.wgt.RDat	6	31371356	31383092	Breast_Mammary_Tissue	MICA	7.53253	4.98e-14
Skin_Not_Sun_Exposed_Suprapubic.ENSG00000204267.9.wgt.RDat	6	32789610	32806557	Skin_Not_Sun_Exposed_Suprapubic	TAP2	7.52322	5.34e-14
Cells_Transformed_fibroblasts.ENSG00000221988.8.wgt.RDat	6	32121738	32132359	Cells_Transformed_fibroblasts	PPT2	7.51716	5.6e-14
NTR.ZNRD1.wgt.RDat	6	30029030	30032678	NTR.BLOOD.RNAARR	ZNRD1	7.51367	5.75e-14
Artery_Coronary.ENSG00000204622.6.wgt.RDat	6	29975174	29977733	Artery_Coronary	HLA-J	7.50267	6.25e-14
Colon_Sigmoid.ENSG00000204228.3.wgt.RDat	6	33172419	33174608	Colon_Sigmoid	HSD17B8	7.50221	6.27e-14
METSIM.ANKRD55.wgt.RDat	5	55400000	55500000	METSIM.ADIPOSE.RNASEQ	ANKRD55	7.5	6.35e-14
Pancreas.ENSG00000204622.6.wgt.RDat	6	29975174	29977733	Pancreas	HLA-J	7.49709	6.53e-14
Liver.ENSG00000204642.9.wgt.RDat	6	29690552	29706305	Liver	HLA-F	-7.49647	6.56e-14
Artery_Coronary.ENSG00000176998.3.wgt.RDat	6	29758816	29760213	Artery_Coronary	HCG4	7.49117	6.83e-14
Brain_Cerebellum.ENSG00000231130.1.wgt.RDat	6	29864431	29865563	Brain_Cerebellum	HLA-T	7.48781	7e-14
YFS.ZNRD1.wgt.RDat	6	30026676	30032686	YFS.BLOOD.RNAARR	ZNRD1	7.4854	7.13e-14
Artery_Tibial.ENSG00000066379.10.wgt.RDat	6	30029418	30032686	Artery_Tibial	ZNRD1	7.47797	7.55e-14
Pituitary.ENSG00000204516.5.wgt.RDat	6	31462658	31478901	Pituitary	MICB	7.4743	7.76e-14
Artery_Aorta.ENSG00000243649.4.wgt.RDat	6	31913450	31919861	Artery_Aorta	CFB	-7.46867	8.1e-14
Skin_Not_Sun_Exposed_Suprapubic.ENSG00000204228.3.wgt.RDat	6	33172419	33174608	Skin_Not_Sun_Exposed_Suprapubic	HSD17B8	7.46743	8.18e-14
Brain_Cerebellum.ENSG00000204435.9.wgt.RDat	6	31633168	31637847	Brain_Cerebellum	CSNK2B	7.46466	8.35e-14
Lung.ENSG00000233529.1.wgt.RDat	6	30913756	30922639	Lung	HCG21	-7.46224	8.51e-14
Breast_Mammary_Tissue.ENSG00000101017.9.wgt.RDat	20	44746911	44758502	Breast_Mammary_Tissue	CD40	7.45787	8.79e-14
Esophagus_Gastroesophageal_Junction.ENSG00000248290.1.wgt.RDat	6	31976391	31980249	Esophagus_Gastroesophageal_Junction	TNXA	-7.45566	8.94e-14
Skin_Not_Sun_Exposed_Suprapubic.ENSG00000224796.1.wgt.RDat	6	33047228	33047637	Skin_Not_Sun_Exposed_Suprapubic	RPL32P1	7.45448	9.02e-14
Whole_Blood.ENSG00000204644.5.wgt.RDat	6	29640169	29648887	Whole_Blood	ZFP57	-7.45061	9.29e-14
Nerve_Tibial.ENSG00000204622.6.wgt.RDat	6	29975174	29977733	Nerve_Tibial	HLA-J	7.4467	9.57e-14
Brain_Cerebellum.ENSG00000204520.8.wgt.RDat	6	31371356	31383092	Brain_Cerebellum	MICA	7.44403	9.77e-14
Artery_Aorta.ENSG00000235821.1.wgt.RDat	6	29718506	29718925	Artery_Aorta	IFITM4P	7.4403	1e-13
Nerve_Tibial.ENSG00000110367.7.wgt.RDat	11	119000000	119000000	Nerve_Tibial	DDX6	7.43907	1.01e-13
Esophagus_Muscularis.ENSG00000204482.6.wgt.RDat	6	31553901	31556671	Esophagus_Muscularis	LST1	7.43469	1.05e-13
Esophagus_Muscularis.ENSG00000206503.7.wgt.RDat	6	29909037	29913661	Esophagus_Muscularis	HLA-A	-7.43086	1.08e-13
Thyroid.ENSG00000101017.9.wgt.RDat	20	44746911	44758502	Thyroid	CD40	7.42781	1.1e-13
Nerve_Tibial.ENSG00000101017.9.wgt.RDat	20	44746911	44758502	Nerve_Tibial	CD40	7.4265	1.12e-13
Artery_Aorta.ENSG00000204228.3.wgt.RDat	6	33172419	33174608	Artery_Aorta	HSD17B8	7.42606	1.12e-13
Esophagus_Muscularis.ENSG00000204228.3.wgt.RDat	6	33172419	33174608	Esophagus_Muscularis	HSD17B8	7.42588	1.12e-13
Uterus.ENSG00000204642.9.wgt.RDat	6	29690552	29706305	Uterus	HLA-F	-7.42568	1.12e-13
Esophagus_Gastroesophageal_Junction.ENSG00000204438.6.wgt.RDat	6	31629006	31634060	Esophagus_Gastroesophageal_Junction	GPANK1	7.4223	1.15e-13
Adipose_Subcutaneous.ENSG00000204209.6.wgt.RDat	6	33286335	33297046	Adipose_Subcutaneous	DAXX	-7.41584	1.21e-13
Esophagus_Gastroesophageal_Junction.ENSG00000137337.10.wgt.RDat	6	30667584	30685666	Esophagus_Gastroesophageal_Junction	MDC1	7.41549	1.21e-13
CMC.HCG4.wgt.RDat	6	29758807	29760850	CMC.BRAIN.RNASEQ	HCG4	7.40959	1.27e-13
Esophagus_Gastroesophageal_Junction.ENSG00000235821.1.wgt.RDat	6	29718506	29718925	Esophagus_Gastroesophageal_Junction	IFITM4P	7.40478	1.31e-13
Adipose_Visceral_Omentum.ENSG00000271581.1.wgt.RDat	6	31324424	31325414	Adipose_Visceral_Omentum	XXbac-BPG248L24.12	7.40399	1.32e-13
Brain_Frontal_Cortex_BA9.ENSG00000137331.11.wgt.RDat	6	30710976	30712331	Brain_Frontal_Cortex_BA9	IER3	7.40376	1.32e-13
Cells_Transformed_fibroblasts.ENSG00000227262.3.wgt.RDat	6	29893760	29894750	Cells_Transformed_fibroblasts	HCG4B	7.40156	1.35e-13
Adipose_Visceral_Omentum.ENSG00000112473.12.wgt.RDat	6	33168466	33172216	Adipose_Visceral_Omentum	SLC39A7	7.39491	1.42e-13
Heart_Atrial_Appendage.ENSG00000096433.6.wgt.RDat	6	33588142	33664351	Heart_Atrial_Appendage	ITPR3	-7.3898	1.47e-13
Brain_Nucleus_accumbens_basal_ganglia.ENSG00000204520.8.wgt.RDat	6	31371356	31383092	Brain_Nucleus_accumbens_basal_ganglia	MICA	7.36802	1.73e-13
Brain_Caudate_basal_ganglia.ENSG00000272221.1.wgt.RDat	6	31362066	31363272	Brain_Caudate_basal_ganglia	XXbac-BPG181B23.7	7.36656	1.75e-13
CMC.chr6:29989538:30002685:clu_26140.wgt.RDat	6	29968787	30028961	CMC.BRAIN.RNASEQ_SPLICING	ZNRD1-AS1	7.36359	1.79e-13
Esophagus_Muscularis.ENSG00000101017.9.wgt.RDat	20	44746911	44758502	Esophagus_Muscularis	CD40	7.36162	1.82e-13
Adipose_Visceral_Omentum.ENSG00000204428.8.wgt.RDat	6	31644461	31651817	Adipose_Visceral_Omentum	LY6G5C	7.35704	1.88e-13
Stomach.ENSG00000137310.7.wgt.RDat	6	31126319	31131992	Stomach	TCF19	7.34721	2.02e-13
Brain_Cerebellar_Hemisphere.ENSG00000204267.9.wgt.RDat	6	32789610	32806557	Brain_Cerebellar_Hemisphere	TAP2	7.34374	2.08e-13
Adipose_Visceral_Omentum.ENSG00000273340.1.wgt.RDat	6	29709508	29713011	Adipose_Visceral_Omentum	MICE	7.33907	2.15e-13
Artery_Aorta.ENSG00000179344.12.wgt.RDat	6	32627244	32636160	Artery_Aorta	HLA-DQB1	-7.33655	2.19e-13
Pituitary.ENSG00000204623.4.wgt.RDat	6	29968788	30029030	Pituitary	ZNRD1-AS1	7.33019	2.3e-13
Heart_Atrial_Appendage.ENSG00000213722.4.wgt.RDat	6	31694815	31698357	Heart_Atrial_Appendage	DDAH2	7.32993	2.3e-13
Esophagus_Mucosa.ENSG00000204228.3.wgt.RDat	6	33172419	33174608	Esophagus_Mucosa	HSD17B8	7.32671	2.36e-13
Adipose_Visceral_Omentum.ENSG00000241106.2.wgt.RDat	6	32780540	32784825	Adipose_Visceral_Omentum	HLA-DOB	7.32582	2.37e-13
Esophagus_Mucosa.ENSG00000030110.8.wgt.RDat	6	33540329	33548019	Esophagus_Mucosa	BAK1	-7.32489	2.39e-13
Lung.ENSG00000206337.6.wgt.RDat	6	31368479	31445283	Lung	HCP5	7.3228	2.43e-13
Artery_Tibial.ENSG00000101017.9.wgt.RDat	20	44746911	44758502	Artery_Tibial	CD40	7.30408	2.79e-13
Thyroid.ENSG00000204256.8.wgt.RDat	6	32936437	32949282	Thyroid	BRD2	7.30391	2.8e-13
Cells_Transformed_fibroblasts.ENSG00000234745.5.wgt.RDat	6	31321649	31324219	Cells_Transformed_fibroblasts	HLA-B	7.29267	3.04e-13
Thyroid.ENSG00000204228.3.wgt.RDat	6	33172419	33174608	Thyroid	HSD17B8	7.28834	3.14e-13
Adipose_Subcutaneous.ENSG00000230795.2.wgt.RDat	6	29894955	29897009	Adipose_Subcutaneous	HLA-K	7.28682	3.17e-13
Adipose_Visceral_Omentum.ENSG00000101017.9.wgt.RDat	20	44746911	44758502	Adipose_Visceral_Omentum	CD40	7.28245	3.28e-13
Esophagus_Muscularis.ENSG00000168394.9.wgt.RDat	6	32812986	32821755	Esophagus_Muscularis	TAP1	7.2808	3.32e-13
Artery_Tibial.ENSG00000232450.1.wgt.RDat	1	114000000	114000000	Artery_Tibial	RP4-730K3.3	7.28	3.45e-13
Brain_Caudate_basal_ganglia.ENSG00000213760.6.wgt.RDat	6	31512239	31514625	Brain_Caudate_basal_ganglia	ATP6V1G2	7.27983	3.34e-13
Cells_EBV-transformed_lymphocytes.ENSG00000214922.5.wgt.RDat	6	29702805	29716770	Cells_EBV-transformed_lymphocytes	HLA-F-AS1	7.27301	3.52e-13
Brain_Caudate_basal_ganglia.ENSG00000250535.1.wgt.RDat	6	31981047	31981564	Brain_Caudate_basal_ganglia	STK19P	-7.27093	3.57e-13
CMC.BAK1.wgt.RDat	6	33540322	33548070	CMC.BRAIN.RNASEQ	BAK1	-7.26921	3.62e-13
Cells_Transformed_fibroblasts.ENSG00000204308.6.wgt.RDat	6	32146131	32151657	Cells_Transformed_fibroblasts	RNF5	7.26303	3.79e-13
Muscle_Skeletal.ENSG00000227057.3.wgt.RDat	6	33246885	33257078	Muscle_Skeletal	WDR46	7.26162	3.82e-13
Small_Intestine_Terminal_Ileum.ENSG00000204622.6.wgt.RDat	6	29975174	29977733	Small_Intestine_Terminal_Ileum	HLA-J	7.24902	4.2e-13
Skin_Sun_Exposed_Lower_leg.ENSG00000204387.8.wgt.RDat	6	31802385	31807541	Skin_Sun_Exposed_Lower_leg	C6orf48	-7.24841	4.22e-13
Whole_Blood.ENSG00000204642.9.wgt.RDat	6	29690552	29706305	Whole_Blood	HLA-F	-7.24658	4.27e-13
Breast_Mammary_Tissue.ENSG00000206344.6.wgt.RDat	6	31165915	31171745	Breast_Mammary_Tissue	HCG27	7.24011	4.48e-13
Whole_Blood.ENSG00000204613.6.wgt.RDat	6	30119722	30128711	Whole_Blood	TRIM10	7.23726	4.58e-13
Pancreas.ENSG00000204536.9.wgt.RDat	6	31110216	31126015	Pancreas	CCHCR1	-7.22939	4.85e-13
Brain_Putamen_basal_ganglia.ENSG00000204622.6.wgt.RDat	6	29975174	29977733	Brain_Putamen_basal_ganglia	HLA-J	7.22046	5.18e-13
Brain_Frontal_Cortex_BA9.ENSG00000206344.6.wgt.RDat	6	31165915	31171745	Brain_Frontal_Cortex_BA9	HCG27	7.21451	5.41e-13
NTR.DDAH2.wgt.RDat	6	31694503	31698040	NTR.BLOOD.RNAARR	DDAH2	-7.21357	5.45e-13
Skin_Not_Sun_Exposed_Suprapubic.ENSG00000235290.1.wgt.RDat	6	29924373	29926347	Skin_Not_Sun_Exposed_Suprapubic	HLA-W	-7.20783	5.68e-13
Lung.ENSG00000101017.9.wgt.RDat	20	44746911	44758502	Lung	CD40	7.20689	5.72e-13
Brain_Hypothalamus.ENSG00000198502.5.wgt.RDat	6	32485120	32498064	Brain_Hypothalamus	HLA-DRB5	-7.20287	5.9e-13
Testis.ENSG00000232450.1.wgt.RDat	1	114000000	114000000	Testis	RP4-730K3.3	7.2	6.07e-13
Stomach.ENSG00000224557.3.wgt.RDat	6	33080228	33102442	Stomach	HLA-DPB2	-7.19642	6.18e-13
Uterus.ENSG00000230521.1.wgt.RDat	6	29855071	29856045	Uterus	HCG4P7	7.19616	6.19e-13
Vagina.ENSG00000230795.2.wgt.RDat	6	29894955	29897009	Vagina	HLA-K	7.18168	6.89e-13
Colon_Transverse.ENSG00000204642.9.wgt.RDat	6	29690552	29706305	Colon_Transverse	HLA-F	-7.18132	6.9e-13
Testis.ENSG00000241106.2.wgt.RDat	6	32780540	32784825	Testis	HLA-DOB	7.1801	6.97e-13
CMC.chr6:29693820:29694180:clu_26141.wgt.RDat	6	29691060	29706234	CMC.BRAIN.RNASEQ_SPLICING	HLA-F	-7.16381	7.85e-13
Adipose_Visceral_Omentum.ENSG00000096433.6.wgt.RDat	6	33588142	33664351	Adipose_Visceral_Omentum	ITPR3	-7.16356	7.86e-13
Skin_Not_Sun_Exposed_Suprapubic.ENSG00000226167.1.wgt.RDat	1	114000000	114000000	Skin_Not_Sun_Exposed_Suprapubic	AP4B1-AS1	-7.16	8.28e-13
Skin_Sun_Exposed_Lower_leg.ENSG00000214922.5.wgt.RDat	6	29702805	29716770	Skin_Sun_Exposed_Lower_leg	HLA-F-AS1	-7.15879	8.14e-13
Cells_Transformed_fibroblasts.ENSG00000204305.9.wgt.RDat	6	32148745	32152101	Cells_Transformed_fibroblasts	AGER	7.15581	8.32e-13
METSIM.CCHCR1.wgt.RDat	6	31110216	31126015	METSIM.ADIPOSE.RNASEQ	CCHCR1	-7.15527	8.35e-13
Stomach.ENSG00000096433.6.wgt.RDat	6	33588142	33664351	Stomach	ITPR3	-7.15267	8.51e-13
Artery_Coronary.ENSG00000227262.3.wgt.RDat	6	29893760	29894750	Artery_Coronary	HCG4B	7.14427	9.05e-13
Skin_Sun_Exposed_Lower_leg.ENSG00000101017.9.wgt.RDat	20	44746911	44758502	Skin_Sun_Exposed_Lower_leg	CD40	7.14408	9.06e-13
Brain_Hypothalamus.ENSG00000101017.9.wgt.RDat	20	44746911	44758502	Brain_Hypothalamus	CD40	7.14372	9.08e-13
Artery_Tibial.ENSG00000137312.10.wgt.RDat	6	30695486	30710510	Artery_Tibial	FLOT1	7.13545	9.65e-13
Skin_Sun_Exposed_Lower_leg.ENSG00000228727.4.wgt.RDat	6	31730612	31732628	Skin_Sun_Exposed_Lower_leg	SAPCD1	-7.13036	1e-12
Artery_Aorta.ENSG00000231130.1.wgt.RDat	6	29864431	29865563	Artery_Aorta	HLA-T	7.12766	1.02e-12
Brain_Nucleus_accumbens_basal_ganglia.ENSG00000204428.8.wgt.RDat	6	31644461	31651817	Brain_Nucleus_accumbens_basal_ganglia	LY6G5C	-7.12736	1.02e-12
NTR.MICB.wgt.RDat	6	31462690	31478900	NTR.BLOOD.RNAARR	MICB	7.12682	1.03e-12
Stomach.ENSG00000204622.6.wgt.RDat	6	29975174	29977733	Stomach	HLA-J	7.12221	1.06e-12
Pancreas.ENSG00000204525.10.wgt.RDat	6	31236526	31239882	Pancreas	HLA-C	-7.11964	1.08e-12
Heart_Left_Ventricle.ENSG00000204428.8.wgt.RDat	6	31644461	31651817	Heart_Left_Ventricle	LY6G5C	-7.11417	1.13e-12
Adipose_Subcutaneous.ENSG00000176998.3.wgt.RDat	6	29758816	29760213	Adipose_Subcutaneous	HCG4	7.10848	1.17e-12
Skin_Sun_Exposed_Lower_leg.ENSG00000204618.4.wgt.RDat	6	30038111	30043664	Skin_Sun_Exposed_Lower_leg	RNF39	-7.10828	1.17e-12
Skin_Sun_Exposed_Lower_leg.ENSG00000030110.8.wgt.RDat	6	33540329	33548019	Skin_Sun_Exposed_Lower_leg	BAK1	-7.09982	1.25e-12
Colon_Sigmoid.ENSG00000199332.1.wgt.RDat	6	31369929	31370027	Colon_Sigmoid	Y_RNA	7.09527	1.29e-12
Artery_Tibial.ENSG00000176998.3.wgt.RDat	6	29758816	29760213	Artery_Tibial	HCG4	7.0942	1.3e-12
Artery_Tibial.ENSG00000204257.10.wgt.RDat	6	32916390	32936871	Artery_Tibial	HLA-DMA	-7.09021	1.34e-12
Skin_Not_Sun_Exposed_Suprapubic.ENSG00000244731.3.wgt.RDat	6	31949801	31970458	Skin_Not_Sun_Exposed_Suprapubic	C4A	7.08932	1.35e-12
Vagina.ENSG00000230521.1.wgt.RDat	6	29855071	29856045	Vagina	HCG4P7	7.08185	1.42e-12
Colon_Sigmoid.ENSG00000232629.4.wgt.RDat	6	32723875	32731311	Colon_Sigmoid	HLA-DQB2	7.08099	1.43e-12
Adrenal_Gland.ENSG00000101017.9.wgt.RDat	20	44746911	44758502	Adrenal_Gland	CD40	7.07606	1.48e-12
Nerve_Tibial.ENSG00000241287.1.wgt.RDat	6	32630131	32630227	Nerve_Tibial	XXbac-BPG254F23.6	-7.07306	1.52e-12
Artery_Tibial.ENSG00000134262.8.wgt.RDat	1	114000000	114000000	Artery_Tibial	AP4B1	7.07	1.55e-12
Thyroid.ENSG00000227262.3.wgt.RDat	6	29893760	29894750	Thyroid	HCG4B	7.06806	1.57e-12
Brain_Nucleus_accumbens_basal_ganglia.ENSG00000204420.4.wgt.RDat	6	31691121	31694491	Brain_Nucleus_accumbens_basal_ganglia	C6orf25	7.06623	1.59e-12
Brain_Cerebellar_Hemisphere.ENSG00000235821.1.wgt.RDat	6	29718506	29718925	Brain_Cerebellar_Hemisphere	IFITM4P	7.06473	1.61e-12
Heart_Atrial_Appendage.ENSG00000235238.1.wgt.RDat	6	29603837	29604120	Heart_Atrial_Appendage	SUMO2P1	-7.06427	1.61e-12
Lung.ENSG00000137288.5.wgt.RDat	6	33663126	33679504	Lung	UQCC2	-7.0612	1.65e-12
Brain_Spinal_cord_cervical_c-1.ENSG00000273340.1.wgt.RDat	6	29709508	29713011	Brain_Spinal_cord_cervical_c-1	MICE	7.05909	1.68e-12
Colon_Transverse.ENSG00000181126.9.wgt.RDat	6	29758731	29765588	Colon_Transverse	HLA-V	7.05836	1.68e-12
Esophagus_Gastroesophageal_Junction.ENSG00000161896.6.wgt.RDat	6	33689444	33714762	Esophagus_Gastroesophageal_Junction	IP6K3	-7.05681	1.7e-12
Brain_Cerebellar_Hemisphere.ENSG00000168394.9.wgt.RDat	6	32812986	32821755	Brain_Cerebellar_Hemisphere	TAP1	-7.05611	1.71e-12
Colon_Transverse.ENSG00000162927.9.wgt.RDat	2	61200000	61200000	Colon_Transverse	PUS10	7.05	1.84e-12
Brain_Hippocampus.ENSG00000198502.5.wgt.RDat	6	32485120	32498064	Brain_Hippocampus	HLA-DRB5	-7.04948	1.8e-12
Uterus.ENSG00000230795.2.wgt.RDat	6	29894955	29897009	Uterus	HLA-K	7.04455	1.86e-12
Spleen.ENSG00000204622.6.wgt.RDat	6	29975174	29977733	Spleen	HLA-J	7.04077	1.91e-12
NTR.HLA-DPA1.wgt.RDat	6	33032345	33041426	NTR.BLOOD.RNAARR	HLA-DPA1	7.04046	1.92e-12
Colon_Sigmoid.ENSG00000198502.5.wgt.RDat	6	32485120	32498064	Colon_Sigmoid	HLA-DRB5	7.03761	1.96e-12
Adipose_Subcutaneous.ENSG00000204540.6.wgt.RDat	6	31082527	31107869	Adipose_Subcutaneous	PSORS1C1	-7.03726	1.96e-12
Brain_Nucleus_accumbens_basal_ganglia.ENSG00000181126.9.wgt.RDat	6	29758731	29765588	Brain_Nucleus_accumbens_basal_ganglia	HLA-V	-7.03594	1.98e-12
Breast_Mammary_Tissue.ENSG00000241106.2.wgt.RDat	6	32780540	32784825	Breast_Mammary_Tissue	HLA-DOB	7.02281	2.17e-12
Colon_Transverse.ENSG00000204256.8.wgt.RDat	6	32936437	32949282	Colon_Transverse	BRD2	-7.02173	2.19e-12
Adipose_Subcutaneous.ENSG00000233892.1.wgt.RDat	6	30154575	30156391	Adipose_Subcutaneous	PAIP1P1	7.02165	2.19e-12
Liver.ENSG00000230795.2.wgt.RDat	6	29894955	29897009	Liver	HLA-K	7.02099	2.2e-12
Brain_Amygdala.ENSG00000204531.11.wgt.RDat	6	31132119	31148508	Brain_Amygdala	POU5F1	7.01914	2.23e-12
Pancreas.ENSG00000235863.2.wgt.RDat	6	33244917	33252609	Pancreas	B3GALT4	-7.01625	2.28e-12
Skin_Not_Sun_Exposed_Suprapubic.ENSG00000227766.1.wgt.RDat	6	29909874	29910844	Skin_Not_Sun_Exposed_Suprapubic	HCG4P5	7.01598	2.28e-12
Esophagus_Muscularis.ENSG00000231852.2.wgt.RDat	6	32006042	32009447	Esophagus_Muscularis	CYP21A2	7.01368	2.32e-12
Colon_Sigmoid.ENSG00000206503.7.wgt.RDat	6	29909037	29913661	Colon_Sigmoid	HLA-A	-7.01121	2.36e-12
Brain_Cerebellum.ENSG00000250535.1.wgt.RDat	6	31981047	31981564	Brain_Cerebellum	STK19P	-7.00766	2.42e-12
Pituitary.ENSG00000204622.6.wgt.RDat	6	29975174	29977733	Pituitary	HLA-J	7.00273	2.51e-12
Small_Intestine_Terminal_Ileum.ENSG00000227262.3.wgt.RDat	6	29893760	29894750	Small_Intestine_Terminal_Ileum	HCG4B	6.99525	2.65e-12
Cells_Transformed_fibroblasts.ENSG00000101017.9.wgt.RDat	20	44746911	44758502	Cells_Transformed_fibroblasts	CD40	6.99353	2.68e-12
Colon_Sigmoid.ENSG00000204531.11.wgt.RDat	6	31132119	31148508	Colon_Sigmoid	POU5F1	-6.9902	2.74e-12
Liver.ENSG00000239257.1.wgt.RDat	6	29694446	29694659	Liver	RPL23AP1	-6.98332	2.88e-12
Nerve_Tibial.ENSG00000235821.1.wgt.RDat	6	29718506	29718925	Nerve_Tibial	IFITM4P	6.97928	2.97e-12
Adipose_Visceral_Omentum.ENSG00000204516.5.wgt.RDat	6	31462658	31478901	Adipose_Visceral_Omentum	MICB	6.97208	3.12e-12
Lung.ENSG00000204227.4.wgt.RDat	6	33176272	33180499	Lung	RING1	6.96734	3.23e-12
Nerve_Tibial.ENSG00000168394.9.wgt.RDat	6	32812986	32821755	Nerve_Tibial	TAP1	-6.96268	3.34e-12
Esophagus_Muscularis.ENSG00000273340.1.wgt.RDat	6	29709508	29713011	Esophagus_Muscularis	MICE	6.96202	3.35e-12
Prostate.ENSG00000204538.3.wgt.RDat	6	31105313	31107127	Prostate	PSORS1C2	-6.94895	3.68e-12
Heart_Atrial_Appendage.ENSG00000176998.3.wgt.RDat	6	29758816	29760213	Heart_Atrial_Appendage	HCG4	6.94744	3.72e-12
Colon_Transverse.ENSG00000204538.3.wgt.RDat	6	31105313	31107127	Colon_Transverse	PSORS1C2	-6.94632	3.75e-12
Heart_Left_Ventricle.ENSG00000235821.1.wgt.RDat	6	29718506	29718925	Heart_Left_Ventricle	IFITM4P	6.94461	3.79e-12
Brain_Spinal_cord_cervical_c-1.ENSG00000204622.6.wgt.RDat	6	29975174	29977733	Brain_Spinal_cord_cervical_c-1	HLA-J	6.94092	3.9e-12
CMC.DCLRE1B.wgt.RDat	1	114000000	114000000	CMC.BRAIN.RNASEQ	DCLRE1B	-6.94	3.96e-12
Uterus.ENSG00000204644.5.wgt.RDat	6	29640169	29648887	Uterus	ZFP57	-6.93928	3.94e-12
Skin_Sun_Exposed_Lower_leg.ENSG00000204305.9.wgt.RDat	6	32148745	32152101	Skin_Sun_Exposed_Lower_leg	AGER	6.93852	3.96e-12
Thyroid.ENSG00000271581.1.wgt.RDat	6	31324424	31325414	Thyroid	XXbac-BPG248L24.12	6.93851	3.96e-12
Brain_Cerebellar_Hemisphere.ENSG00000204344.10.wgt.RDat	6	31938943	31949228	Brain_Cerebellar_Hemisphere	STK19	-6.93622	4.03e-12
Esophagus_Muscularis.ENSG00000198502.5.wgt.RDat	6	32485120	32498064	Esophagus_Muscularis	HLA-DRB5	6.93451	4.08e-12
Artery_Tibial.ENSG00000230521.1.wgt.RDat	6	29855071	29856045	Artery_Tibial	HCG4P7	6.93121	4.17e-12
Cells_EBV-transformed_lymphocytes.ENSG00000100321.10.wgt.RDat	22	39745930	39781593	Cells_EBV-transformed_lymphocytes	SYNGR1	6.93	4.06e-12
Breast_Mammary_Tissue.ENSG00000231402.1.wgt.RDat	6	31255287	31256741	Breast_Mammary_Tissue	WASF5P	-6.92785	4.27e-12
Colon_Transverse.ENSG00000204314.6.wgt.RDat	6	32116136	32121621	Colon_Transverse	PRRT1	6.926	4.33e-12
Liver.ENSG00000227262.3.wgt.RDat	6	29893760	29894750	Liver	HCG4B	6.92387	4.39e-12
Minor_Salivary_Gland.ENSG00000204542.2.wgt.RDat	6	31079000	31080336	Minor_Salivary_Gland	C6orf15	6.92085	4.49e-12
Brain_Cerebellar_Hemisphere.ENSG00000234745.5.wgt.RDat	6	31321649	31324219	Brain_Cerebellar_Hemisphere	HLA-B	6.91846	4.57e-12
Esophagus_Muscularis.ENSG00000204644.5.wgt.RDat	6	29640169	29648887	Esophagus_Muscularis	ZFP57	-6.9182	4.57e-12
METSIM.HLA-DRB5.wgt.RDat	6	32485120	32498064	METSIM.ADIPOSE.RNASEQ	HLA-DRB5	-6.91804	4.58e-12
Brain_Anterior_cingulate_cortex_BA24.ENSG00000137411.12.wgt.RDat	6	30881982	30894236	Brain_Anterior_cingulate_cortex_BA24	VARS2	6.91388	4.72e-12
Lung.ENSG00000231925.7.wgt.RDat	6	33267471	33282164	Lung	TAPBP	-6.90939	4.87e-12
Brain_Cerebellar_Hemisphere.ENSG00000134242.11.wgt.RDat	1	114000000	114000000	Brain_Cerebellar_Hemisphere	PTPN22	6.9	5.27e-12
Brain_Cerebellar_Hemisphere.ENSG00000204520.8.wgt.RDat	6	31371356	31383092	Brain_Cerebellar_Hemisphere	MICA	6.89717	5.3e-12
Cells_Transformed_fibroblasts.ENSG00000176998.3.wgt.RDat	6	29758816	29760213	Cells_Transformed_fibroblasts	HCG4	6.89542	5.37e-12
CMC.chr6:31619553:31620012:clu_26248.wgt.RDat	6	31606805	31620482	CMC.BRAIN.RNASEQ_SPLICING	BAG6	-6.89497	5.39e-12
Brain_Hippocampus.ENSG00000176998.3.wgt.RDat	6	29758816	29760213	Brain_Hippocampus	HCG4	6.89346	5.45e-12
Skin_Not_Sun_Exposed_Suprapubic.ENSG00000081019.9.wgt.RDat	1	114000000	114000000	Skin_Not_Sun_Exposed_Suprapubic	RSBN1	-6.89	5.68e-12
Artery_Aorta.ENSG00000204655.7.wgt.RDat	6	29624758	29640149	Artery_Aorta	MOG	-6.88957	5.6e-12
Heart_Left_Ventricle.ENSG00000066379.10.wgt.RDat	6	30029418	30032686	Heart_Left_Ventricle	ZNRD1	6.88247	5.88e-12
Esophagus_Mucosa.ENSG00000176933.4.wgt.RDat	6	28185421	28186655	Esophagus_Mucosa	TOB2P1	6.88126	5.93e-12
Adipose_Visceral_Omentum.ENSG00000230795.2.wgt.RDat	6	29894955	29897009	Adipose_Visceral_Omentum	HLA-K	6.87517	6.19e-12
Lung.ENSG00000176933.4.wgt.RDat	6	28185421	28186655	Lung	TOB2P1	6.87484	6.21e-12
Skin_Not_Sun_Exposed_Suprapubic.ENSG00000101017.9.wgt.RDat	20	44746911	44758502	Skin_Not_Sun_Exposed_Suprapubic	CD40	6.8652	6.64e-12
Heart_Atrial_Appendage.ENSG00000146112.7.wgt.RDat	6	30644166	30655672	Heart_Atrial_Appendage	PPP1R18	-6.85722	7.02e-12
Esophagus_Muscularis.ENSG00000137312.10.wgt.RDat	6	30695486	30710510	Esophagus_Muscularis	FLOT1	6.85575	7.09e-12
Brain_Cerebellar_Hemisphere.ENSG00000204622.6.wgt.RDat	6	29975174	29977733	Brain_Cerebellar_Hemisphere	HLA-J	6.85374	7.19e-12
Skin_Sun_Exposed_Lower_leg.ENSG00000137411.12.wgt.RDat	6	30881982	30894236	Skin_Sun_Exposed_Lower_leg	VARS2	6.84764	7.51e-12
Adipose_Visceral_Omentum.ENSG00000204622.6.wgt.RDat	6	29975174	29977733	Adipose_Visceral_Omentum	HLA-J	6.842	7.81e-12
Esophagus_Muscularis.ENSG00000227057.3.wgt.RDat	6	33246885	33257078	Esophagus_Muscularis	WDR46	6.83617	8.13e-12
Adipose_Subcutaneous.ENSG00000199332.1.wgt.RDat	6	31369929	31370027	Adipose_Subcutaneous	Y_RNA	6.83459	8.22e-12
Thyroid.ENSG00000224389.4.wgt.RDat	6	31982539	32003195	Thyroid	C4B	-6.83242	8.35e-12
Colon_Transverse.ENSG00000176998.3.wgt.RDat	6	29758816	29760213	Colon_Transverse	HCG4	6.83052	8.46e-12
Thyroid.ENSG00000204248.6.wgt.RDat	6	33130458	33160276	Thyroid	COL11A2	-6.82923	8.54e-12
Liver.ENSG00000261584.1.wgt.RDat	6	26686469	26688192	Liver	RP11-457M11.5	-6.82866	8.57e-12
Brain_Substantia_nigra.ENSG00000241106.2.wgt.RDat	6	32780540	32784825	Brain_Substantia_nigra	HLA-DOB	6.82808	8.61e-12
Skin_Sun_Exposed_Lower_leg.ENSG00000272221.1.wgt.RDat	6	31362066	31363272	Skin_Sun_Exposed_Lower_leg	XXbac-BPG181B23.7	6.82213	8.97e-12
Brain_Nucleus_accumbens_basal_ganglia.ENSG00000204267.9.wgt.RDat	6	32789610	32806557	Brain_Nucleus_accumbens_basal_ganglia	TAP2	-6.82192	8.98e-12
Heart_Left_Ventricle.ENSG00000204540.6.wgt.RDat	6	31082527	31107869	Heart_Left_Ventricle	PSORS1C1	-6.82088	9.05e-12
Testis.ENSG00000181126.9.wgt.RDat	6	29758731	29765588	Testis	HLA-V	-6.81984	9.11e-12
METSIM.CD40.wgt.RDat	20	44746911	44758502	METSIM.ADIPOSE.RNASEQ	CD40	6.81411	9.48e-12
Pituitary.ENSG00000230795.2.wgt.RDat	6	29894955	29897009	Pituitary	HLA-K	6.81044	9.73e-12
Small_Intestine_Terminal_Ileum.ENSG00000204290.6.wgt.RDat	6	32361740	32374905	Small_Intestine_Terminal_Ileum	BTNL2	6.80324	1.02e-11
Adrenal_Gland.ENSG00000204540.6.wgt.RDat	6	31082527	31107869	Adrenal_Gland	PSORS1C1	-6.80186	1.03e-11
Skin_Not_Sun_Exposed_Suprapubic.ENSG00000213588.4.wgt.RDat	6	33422356	33425325	Skin_Not_Sun_Exposed_Suprapubic	ZBTB9	-6.79583	1.08e-11
Brain_Cortex.ENSG00000214922.5.wgt.RDat	6	29702805	29716770	Brain_Cortex	HLA-F-AS1	6.79532	1.08e-11
Cells_EBV-transformed_lymphocytes.ENSG00000204520.8.wgt.RDat	6	31371356	31383092	Cells_EBV-transformed_lymphocytes	MICA	6.79303	1.1e-11
Brain_Hypothalamus.ENSG00000204428.8.wgt.RDat	6	31644461	31651817	Brain_Hypothalamus	LY6G5C	6.79292	1.1e-11
Artery_Aorta.ENSG00000176933.4.wgt.RDat	6	28185421	28186655	Artery_Aorta	TOB2P1	6.79247	1.1e-11
Brain_Cerebellum.ENSG00000204428.8.wgt.RDat	6	31644461	31651817	Brain_Cerebellum	LY6G5C	-6.78813	1.14e-11
Minor_Salivary_Gland.ENSG00000198502.5.wgt.RDat	6	32485120	32498064	Minor_Salivary_Gland	HLA-DRB5	-6.77559	1.24e-11
Brain_Cortex.ENSG00000204301.5.wgt.RDat	6	32162620	32191844	Brain_Cortex	NOTCH4	6.77451	1.25e-11
Brain_Putamen_basal_ganglia.ENSG00000134207.10.wgt.RDat	1	115000000	115000000	Brain_Putamen_basal_ganglia	SYT6	6.77	1.29e-11
Colon_Sigmoid.ENSG00000030110.8.wgt.RDat	6	33540329	33548019	Colon_Sigmoid	BAK1	-6.76939	1.29e-11
Brain_Cerebellum.ENSG00000213722.4.wgt.RDat	6	31694815	31698357	Brain_Cerebellum	DDAH2	6.769	1.3e-11
Skin_Sun_Exposed_Lower_leg.ENSG00000204657.2.wgt.RDat	6	29555683	29556745	Skin_Sun_Exposed_Lower_leg	OR2H2	-6.76255	1.36e-11
Stomach.ENSG00000204371.7.wgt.RDat	6	31847536	31865461	Stomach	EHMT2	6.75911	1.39e-11
Thyroid.ENSG00000161904.7.wgt.RDat	6	33738979	33756913	Thyroid	LEMD2	-6.75764	1.4e-11
Heart_Left_Ventricle.ENSG00000204538.3.wgt.RDat	6	31105313	31107127	Heart_Left_Ventricle	PSORS1C2	-6.75756	1.4e-11
Adrenal_Gland.ENSG00000225851.1.wgt.RDat	6	31349851	31350065	Adrenal_Gland	HLA-S	-6.75551	1.42e-11
Adrenal_Gland.ENSG00000239257.1.wgt.RDat	6	29694446	29694659	Adrenal_Gland	RPL23AP1	-6.74948	1.48e-11
Lung.ENSG00000204622.6.wgt.RDat	6	29975174	29977733	Lung	HLA-J	6.74584	1.52e-11
Heart_Atrial_Appendage.ENSG00000235821.1.wgt.RDat	6	29718506	29718925	Heart_Atrial_Appendage	IFITM4P	6.74361	1.55e-11
Brain_Spinal_cord_cervical_c-1.ENSG00000176998.3.wgt.RDat	6	29758816	29760213	Brain_Spinal_cord_cervical_c-1	HCG4	6.74217	1.56e-11
Nerve_Tibial.ENSG00000232629.4.wgt.RDat	6	32723875	32731311	Nerve_Tibial	HLA-DQB2	6.74176	1.56e-11
Esophagus_Mucosa.ENSG00000239257.1.wgt.RDat	6	29694446	29694659	Esophagus_Mucosa	RPL23AP1	-6.74103	1.57e-11
Spleen.ENSG00000272221.1.wgt.RDat	6	31362066	31363272	Spleen	XXbac-BPG181B23.7	6.74102	1.57e-11
Cells_EBV-transformed_lymphocytes.ENSG00000204622.6.wgt.RDat	6	29975174	29977733	Cells_EBV-transformed_lymphocytes	HLA-J	6.73611	1.63e-11
YFS.REL.wgt.RDat	2	61100000	61200000	YFS.BLOOD.RNAARR	REL	6.73	1.72e-11
Lung.ENSG00000196260.3.wgt.RDat	6	30899130	30899952	Lung	SFTA2	-6.72665	1.74e-11
Lung.ENSG00000206344.6.wgt.RDat	6	31165915	31171745	Lung	HCG27	6.72141	1.8e-11
Pancreas.ENSG00000231402.1.wgt.RDat	6	31255287	31256741	Pancreas	WASF5P	-6.7212	1.8e-11
Spleen.ENSG00000223865.6.wgt.RDat	6	33043703	33054978	Spleen	HLA-DPB1	6.71879	1.83e-11
Spleen.ENSG00000179344.12.wgt.RDat	6	32627244	32636160	Spleen	HLA-DQB1	-6.71505	1.88e-11
Testis.ENSG00000272501.1.wgt.RDat	6	31162977	31165814	Testis	XXbac-BPG299F13.17	-6.71422	1.89e-11
Liver.ENSG00000158691.10.wgt.RDat	6	28346732	28367511	Liver	ZSCAN12	-6.71048	1.94e-11
Breast_Mammary_Tissue.ENSG00000196301.3.wgt.RDat	6	32427598	32441277	Breast_Mammary_Tissue	HLA-DRB9	6.70015	2.08e-11
Esophagus_Muscularis.ENSG00000236104.2.wgt.RDat	6	33282183	33285719	Esophagus_Muscularis	ZBTB22	6.69999	2.08e-11
CMC.chr6:30003760:30025892:clu_26140.wgt.RDat	6	29968787	30028961	CMC.BRAIN.RNASEQ_SPLICING	ZNRD1-AS1	-6.69513	2.15e-11
Pancreas.ENSG00000241106.2.wgt.RDat	6	32780540	32784825	Pancreas	HLA-DOB	6.69261	2.19e-11
Esophagus_Muscularis.ENSG00000230521.1.wgt.RDat	6	29855071	29856045	Esophagus_Muscularis	HCG4P7	6.69026	2.23e-11
Skin_Not_Sun_Exposed_Suprapubic.ENSG00000204516.5.wgt.RDat	6	31462658	31478901	Skin_Not_Sun_Exposed_Suprapubic	MICB	6.68992	2.23e-11
Whole_Blood.ENSG00000204387.8.wgt.RDat	6	31802385	31807541	Whole_Blood	C6orf48	-6.68471	2.31e-11
Adrenal_Gland.ENSG00000214922.5.wgt.RDat	6	29702805	29716770	Adrenal_Gland	HLA-F-AS1	6.68337	2.34e-11
Brain_Anterior_cingulate_cortex_BA24.ENSG00000204516.5.wgt.RDat	6	31462658	31478901	Brain_Anterior_cingulate_cortex_BA24	MICB	-6.66751	2.6e-11
Cells_EBV-transformed_lymphocytes.ENSG00000176998.3.wgt.RDat	6	29758816	29760213	Cells_EBV-transformed_lymphocytes	HCG4	6.66711	2.61e-11
Adipose_Visceral_Omentum.ENSG00000176998.3.wgt.RDat	6	29758816	29760213	Adipose_Visceral_Omentum	HCG4	6.66366	2.67e-11
Pancreas.ENSG00000179344.12.wgt.RDat	6	32627244	32636160	Pancreas	HLA-DQB1	-6.66289	2.68e-11
Whole_Blood.ENSG00000231130.1.wgt.RDat	6	29864431	29865563	Whole_Blood	HLA-T	6.65779	2.78e-11
Cells_Transformed_fibroblasts.ENSG00000137338.4.wgt.RDat	6	28249314	28270326	Cells_Transformed_fibroblasts	PGBD1	-6.65368	2.86e-11
Esophagus_Mucosa.ENSG00000240065.3.wgt.RDat	6	32821938	32827362	Esophagus_Mucosa	PSMB9	-6.65015	2.93e-11
Testis.ENSG00000163599.10.wgt.RDat	2	205000000	205000000	Testis	CTLA4	-6.65	2.98e-11
Vagina.ENSG00000030110.8.wgt.RDat	6	33540329	33548019	Vagina	BAK1	-6.64852	2.96e-11
Brain_Frontal_Cortex_BA9.ENSG00000204622.6.wgt.RDat	6	29975174	29977733	Brain_Frontal_Cortex_BA9	HLA-J	6.64571	3.02e-11
Adipose_Subcutaneous.ENSG00000204387.8.wgt.RDat	6	31802385	31807541	Adipose_Subcutaneous	C6orf48	6.64566	3.02e-11
Skin_Not_Sun_Exposed_Suprapubic.ENSG00000272501.1.wgt.RDat	6	31162977	31165814	Skin_Not_Sun_Exposed_Suprapubic	XXbac-BPG299F13.17	-6.64438	3.04e-11
Breast_Mammary_Tissue.ENSG00000223865.6.wgt.RDat	6	33043703	33054978	Breast_Mammary_Tissue	HLA-DPB1	-6.6422	3.09e-11
Skin_Sun_Exposed_Lower_leg.ENSG00000269490.1.wgt.RDat	6	33663226	33663474	Skin_Sun_Exposed_Lower_leg	SBP1	-6.63835	3.17e-11
Heart_Atrial_Appendage.ENSG00000204538.3.wgt.RDat	6	31105313	31107127	Heart_Atrial_Appendage	PSORS1C2	-6.63668	3.21e-11
Brain_Cortex.ENSG00000234515.1.wgt.RDat	6	32846948	32847625	Brain_Cortex	PPP1R2P1	-6.62372	3.5e-11
Brain_Spinal_cord_cervical_c-1.ENSG00000223534.1.wgt.RDat	6	32628132	32628506	Brain_Spinal_cord_cervical_c-1	HLA-DQB1-AS1	-6.61906	3.61e-11
Muscle_Skeletal.ENSG00000239257.1.wgt.RDat	6	29694446	29694659	Muscle_Skeletal	RPL23AP1	-6.61559	3.7e-11
Whole_Blood.ENSG00000204681.6.wgt.RDat	6	29570005	29601753	Whole_Blood	GABBR1	-6.61254	3.78e-11
Artery_Tibial.ENSG00000240053.8.wgt.RDat	6	31637944	31641553	Artery_Tibial	LY6G5B	-6.60379	4.01e-11
Cells_EBV-transformed_lymphocytes.ENSG00000233916.1.wgt.RDat	6	29675902	29676324	Cells_EBV-transformed_lymphocytes	ZDHHC20P1	-6.60271	4.04e-11
CMC.chr6:29912868:29913011:clu_26148.wgt.RDat	6	29910306	29913648	CMC.BRAIN.RNASEQ_SPLICING	HLA-A	-6.59951	4.13e-11
Heart_Left_Ventricle.ENSG00000230795.2.wgt.RDat	6	29894955	29897009	Heart_Left_Ventricle	HLA-K	6.59941	4.13e-11
Adipose_Subcutaneous.ENSG00000066379.10.wgt.RDat	6	30029418	30032686	Adipose_Subcutaneous	ZNRD1	6.59924	4.13e-11
Testis.ENSG00000273340.1.wgt.RDat	6	29709508	29713011	Testis	MICE	6.59916	4.14e-11
Artery_Aorta.ENSG00000181126.9.wgt.RDat	6	29758731	29765588	Artery_Aorta	HLA-V	6.59677	4.2e-11
Artery_Coronary.ENSG00000226167.1.wgt.RDat	1	114000000	114000000	Artery_Coronary	AP4B1-AS1	-6.59	4.44e-11
Artery_Tibial.ENSG00000204655.7.wgt.RDat	6	29624758	29640149	Artery_Tibial	MOG	-6.58925	4.42e-11
Thyroid.ENSG00000206337.6.wgt.RDat	6	31368479	31445283	Thyroid	HCP5	6.58666	4.5e-11
Nerve_Tibial.ENSG00000118094.7.wgt.RDat	11	119000000	119000000	Nerve_Tibial	TREH	6.58342	4.6e-11
Brain_Anterior_cingulate_cortex_BA24.ENSG00000241106.2.wgt.RDat	6	32780540	32784825	Brain_Anterior_cingulate_cortex_BA24	HLA-DOB	6.57104	5e-11
Artery_Aorta.ENSG00000226167.1.wgt.RDat	1	114000000	114000000	Artery_Aorta	AP4B1-AS1	-6.57	5.05e-11
Prostate.ENSG00000204525.10.wgt.RDat	6	31236526	31239882	Prostate	HLA-C	-6.56561	5.18e-11
Vagina.ENSG00000198502.5.wgt.RDat	6	32485120	32498064	Vagina	HLA-DRB5	-6.54725	5.86e-11
Thyroid.ENSG00000137338.4.wgt.RDat	6	28249314	28270326	Thyroid	PGBD1	-6.54685	5.88e-11
Esophagus_Gastroesophageal_Junction.ENSG00000204644.5.wgt.RDat	6	29640169	29648887	Esophagus_Gastroesophageal_Junction	ZFP57	-6.54581	5.92e-11
Pancreas.ENSG00000096433.6.wgt.RDat	6	33588142	33664351	Pancreas	ITPR3	-6.54313	6.02e-11
Artery_Tibial.ENSG00000204305.9.wgt.RDat	6	32148745	32152101	Artery_Tibial	AGER	-6.54197	6.07e-11
Testis.ENSG00000204315.3.wgt.RDat	6	32096484	32098068	Testis	FKBPL	-6.54156	6.09e-11
Prostate.ENSG00000260302.1.wgt.RDat	18	12774650	12775922	Prostate	RP11-973H7.1	6.53699	6.28e-11
Cells_EBV-transformed_lymphocytes.ENSG00000239257.1.wgt.RDat	6	29694446	29694659	Cells_EBV-transformed_lymphocytes	RPL23AP1	-6.5259	6.76e-11
Cells_EBV-transformed_lymphocytes.ENSG00000179344.12.wgt.RDat	6	32627244	32636160	Cells_EBV-transformed_lymphocytes	HLA-DQB1	-6.52311	6.89e-11
Esophagus_Muscularis.ENSG00000176933.4.wgt.RDat	6	28185421	28186655	Esophagus_Muscularis	TOB2P1	6.52168	6.95e-11
Nerve_Tibial.ENSG00000204644.5.wgt.RDat	6	29640169	29648887	Nerve_Tibial	ZFP57	-6.51266	7.38e-11
Brain_Caudate_basal_ganglia.ENSG00000030110.8.wgt.RDat	6	33540329	33548019	Brain_Caudate_basal_ganglia	BAK1	-6.51174	7.43e-11
Brain_Substantia_nigra.ENSG00000204290.6.wgt.RDat	6	32361740	32374905	Brain_Substantia_nigra	BTNL2	-6.50824	7.6e-11
Artery_Aorta.ENSG00000204644.5.wgt.RDat	6	29640169	29648887	Artery_Aorta	ZFP57	-6.50608	7.71e-11
Esophagus_Gastroesophageal_Junction.ENSG00000199332.1.wgt.RDat	6	31369929	31370027	Esophagus_Gastroesophageal_Junction	Y_RNA	6.50399	7.82e-11
Brain_Hypothalamus.ENSG00000197251.3.wgt.RDat	6	33553883	33561115	Brain_Hypothalamus	LINC00336	6.50075	7.99e-11
Nerve_Tibial.ENSG00000188761.7.wgt.RDat	1	114000000	114000000	Nerve_Tibial	BCL2L15	-6.5	8.18e-11
Lung.ENSG00000227262.3.wgt.RDat	6	29893760	29894750	Lung	HCG4B	6.49946	8.06e-11
Brain_Cerebellar_Hemisphere.ENSG00000179344.12.wgt.RDat	6	32627244	32636160	Brain_Cerebellar_Hemisphere	HLA-DQB1	-6.49916	8.08e-11
Nerve_Tibial.ENSG00000176933.4.wgt.RDat	6	28185421	28186655	Nerve_Tibial	TOB2P1	6.49842	8.12e-11
Heart_Left_Ventricle.ENSG00000137411.12.wgt.RDat	6	30881982	30894236	Heart_Left_Ventricle	VARS2	6.49734	8.18e-11
Cells_EBV-transformed_lymphocytes.ENSG00000224796.1.wgt.RDat	6	33047228	33047637	Cells_EBV-transformed_lymphocytes	RPL32P1	6.48896	8.64e-11
Artery_Aorta.ENSG00000234745.5.wgt.RDat	6	31321649	31324219	Artery_Aorta	HLA-B	-6.48837	8.68e-11
Cells_Transformed_fibroblasts.ENSG00000230795.2.wgt.RDat	6	29894955	29897009	Cells_Transformed_fibroblasts	HLA-K	6.48764	8.72e-11
Testis.ENSG00000272221.1.wgt.RDat	6	31362066	31363272	Testis	XXbac-BPG181B23.7	6.48625	8.8e-11
YFS.SYNGR1.wgt.RDat	22	39745930	39781593	YFS.BLOOD.RNAARR	SYNGR1	6.48	9.36e-11
Esophagus_Mucosa.ENSG00000236104.2.wgt.RDat	6	33282183	33285719	Esophagus_Mucosa	ZBTB22	6.47633	9.4e-11
Brain_Nucleus_accumbens_basal_ganglia.ENSG00000230313.1.wgt.RDat	6	33112560	33115544	Brain_Nucleus_accumbens_basal_ganglia	HCG24	6.47416	9.53e-11
Pancreas.ENSG00000204644.5.wgt.RDat	6	29640169	29648887	Pancreas	ZFP57	-6.47061	9.76e-11
Brain_Cerebellar_Hemisphere.ENSG00000230795.2.wgt.RDat	6	29894955	29897009	Brain_Cerebellar_Hemisphere	HLA-K	6.46909	9.86e-11
Vagina.ENSG00000204644.5.wgt.RDat	6	29640169	29648887	Vagina	ZFP57	-6.46863	9.89e-11
Lung.ENSG00000030110.8.wgt.RDat	6	33540329	33548019	Lung	BAK1	-6.46748	9.97e-11
CMC.chr6:33169433:33169522:clu_26368.wgt.RDat	6	33168602	33172214	CMC.BRAIN.RNASEQ_SPLICING	SLC39A7	-6.46726	9.98e-11
Artery_Aorta.ENSG00000128604.14.wgt.RDat	7	129000000	129000000	Artery_Aorta	IRF5	6.4663	1e-10
Nerve_Tibial.ENSG00000128604.14.wgt.RDat	7	129000000	129000000	Nerve_Tibial	IRF5	6.46365	1.02e-10
Cells_Transformed_fibroblasts.ENSG00000128604.14.wgt.RDat	7	129000000	129000000	Cells_Transformed_fibroblasts	IRF5	6.45313	1.1e-10
Skin_Sun_Exposed_Lower_leg.ENSG00000232757.1.wgt.RDat	6	29999490	30000780	Skin_Sun_Exposed_Lower_leg	ETF1P1	6.45234	1.1e-10
Testis.ENSG00000230521.1.wgt.RDat	6	29855071	29856045	Testis	HCG4P7	6.45186	1.1e-10
CMC.chr6:31766284:31774532:clu_26275.wgt.RDat	6	31765168	31774761	CMC.BRAIN.RNASEQ_SPLICING	LSM2	-6.45131	1.11e-10
Nerve_Tibial.ENSG00000234745.5.wgt.RDat	6	31321649	31324219	Nerve_Tibial	HLA-B	6.44878	1.13e-10
Whole_Blood.ENSG00000204475.5.wgt.RDat	6	31556687	31560762	Whole_Blood	NCR3	6.44813	1.13e-10
Esophagus_Gastroesophageal_Junction.ENSG00000204622.6.wgt.RDat	6	29975174	29977733	Esophagus_Gastroesophageal_Junction	HLA-J	6.44335	1.17e-10
Small_Intestine_Terminal_Ileum.ENSG00000096433.6.wgt.RDat	6	33588142	33664351	Small_Intestine_Terminal_Ileum	ITPR3	-6.44313	1.17e-10
Artery_Tibial.ENSG00000204531.11.wgt.RDat	6	31132119	31148508	Artery_Tibial	POU5F1	-6.442	1.18e-10
Esophagus_Muscularis.ENSG00000224796.1.wgt.RDat	6	33047228	33047637	Esophagus_Muscularis	RPL32P1	6.44069	1.19e-10
Colon_Transverse.ENSG00000214922.5.wgt.RDat	6	29702805	29716770	Colon_Transverse	HLA-F-AS1	6.43984	1.2e-10
Muscle_Skeletal.ENSG00000128604.14.wgt.RDat	7	129000000	129000000	Muscle_Skeletal	IRF5	6.43772	1.21e-10
Brain_Putamen_basal_ganglia.ENSG00000237669.1.wgt.RDat	6	29973898	29974893	Brain_Putamen_basal_ganglia	HCG4P3	-6.43405	1.24e-10
Brain_Frontal_Cortex_BA9.ENSG00000176998.3.wgt.RDat	6	29758816	29760213	Brain_Frontal_Cortex_BA9	HCG4	6.43168	1.26e-10
Brain_Hippocampus.ENSG00000241106.2.wgt.RDat	6	32780540	32784825	Brain_Hippocampus	HLA-DOB	6.42817	1.29e-10
Brain_Anterior_cingulate_cortex_BA24.ENSG00000101017.9.wgt.RDat	20	44746911	44758502	Brain_Anterior_cingulate_cortex_BA24	CD40	6.41773	1.38e-10
Adrenal_Gland.ENSG00000161904.7.wgt.RDat	6	33738979	33756913	Adrenal_Gland	LEMD2	-6.41399	1.42e-10
Thyroid.ENSG00000204516.5.wgt.RDat	6	31462658	31478901	Thyroid	MICB	6.41321	1.42e-10
Skin_Sun_Exposed_Lower_leg.ENSG00000128604.14.wgt.RDat	7	129000000	129000000	Skin_Sun_Exposed_Lower_leg	IRF5	6.41198	1.44e-10
Pituitary.ENSG00000204540.6.wgt.RDat	6	31082527	31107869	Pituitary	PSORS1C1	-6.40943	1.46e-10
Artery_Coronary.ENSG00000230521.1.wgt.RDat	6	29855071	29856045	Artery_Coronary	HCG4P7	6.40652	1.49e-10
Spleen.ENSG00000224796.1.wgt.RDat	6	33047228	33047637	Spleen	RPL32P1	6.40507	1.5e-10
Esophagus_Gastroesophageal_Junction.ENSG00000101017.9.wgt.RDat	20	44746911	44758502	Esophagus_Gastroesophageal_Junction	CD40	6.40324	1.52e-10
Artery_Tibial.ENSG00000128604.14.wgt.RDat	7	129000000	129000000	Artery_Tibial	IRF5	6.39982	1.56e-10
Uterus.ENSG00000228789.2.wgt.RDat	6	31021227	31027667	Uterus	HCG22	6.39713	1.58e-10
NTR.TAP2.wgt.RDat	6	32789609	32806600	NTR.BLOOD.RNAARR	TAP2	-6.3935	1.62e-10
Colon_Sigmoid.ENSG00000124493.9.wgt.RDat	6	34000000	34100000	Colon_Sigmoid	GRM4	-6.39	1.67e-10
Prostate.ENSG00000225851.1.wgt.RDat	6	31349851	31350065	Prostate	HLA-S	6.38495	1.71e-10
YFS.ITPR3.wgt.RDat	6	33588142	33664351	YFS.BLOOD.RNAARR	ITPR3	-6.38478	1.72e-10
Muscle_Skeletal.ENSG00000235290.1.wgt.RDat	6	29924373	29926347	Muscle_Skeletal	HLA-W	-6.38382	1.73e-10
Adrenal_Gland.ENSG00000213066.7.wgt.RDat	6	167000000	167000000	Adrenal_Gland	FGFR1OP	6.38	1.82e-10
Liver.ENSG00000248290.1.wgt.RDat	6	31976391	31980249	Liver	TNXA	-6.37838	1.79e-10
Whole_Blood.ENSG00000096433.6.wgt.RDat	6	33588142	33664351	Whole_Blood	ITPR3	-6.37759	1.8e-10
Cells_Transformed_fibroblasts.ENSG00000204482.6.wgt.RDat	6	31553901	31556671	Cells_Transformed_fibroblasts	LST1	-6.37645	1.81e-10
Esophagus_Muscularis.ENSG00000204655.7.wgt.RDat	6	29624758	29640149	Esophagus_Muscularis	MOG	-6.37255	1.86e-10
Breast_Mammary_Tissue.ENSG00000204644.5.wgt.RDat	6	29640169	29648887	Breast_Mammary_Tissue	ZFP57	-6.36909	1.9e-10
Colon_Sigmoid.ENSG00000204644.5.wgt.RDat	6	29640169	29648887	Colon_Sigmoid	ZFP57	-6.369	1.9e-10
Heart_Atrial_Appendage.ENSG00000204644.5.wgt.RDat	6	29640169	29648887	Heart_Atrial_Appendage	ZFP57	-6.369	1.9e-10
Skin_Not_Sun_Exposed_Suprapubic.ENSG00000237669.1.wgt.RDat	6	29973898	29974893	Skin_Not_Sun_Exposed_Suprapubic	HCG4P3	-6.369	1.9e-10
Brain_Caudate_basal_ganglia.ENSG00000228022.1.wgt.RDat	6	30734602	30760027	Brain_Caudate_basal_ganglia	HCG20	6.36499	1.95e-10
YFS.VARS2.wgt.RDat	6	30876019	30894236	YFS.BLOOD.RNAARR	VARS2	6.36418	1.96e-10
Skin_Not_Sun_Exposed_Suprapubic.ENSG00000239257.1.wgt.RDat	6	29694446	29694659	Skin_Not_Sun_Exposed_Suprapubic	RPL23AP1	-6.35765	2.05e-10
Adipose_Subcutaneous.ENSG00000206344.6.wgt.RDat	6	31165915	31171745	Adipose_Subcutaneous	HCG27	6.35241	2.12e-10
Esophagus_Muscularis.ENSG00000030110.8.wgt.RDat	6	33540329	33548019	Esophagus_Muscularis	BAK1	-6.35096	2.14e-10
Artery_Aorta.ENSG00000101017.9.wgt.RDat	20	44746911	44758502	Artery_Aorta	CD40	6.35062	2.14e-10
Cells_Transformed_fibroblasts.ENSG00000206503.7.wgt.RDat	6	29909037	29913661	Cells_Transformed_fibroblasts	HLA-A	-6.35031	2.15e-10
Brain_Putamen_basal_ganglia.ENSG00000235290.1.wgt.RDat	6	29924373	29926347	Brain_Putamen_basal_ganglia	HLA-W	-6.34924	2.16e-10
METSIM.RPS18.wgt.RDat	6	33239787	33244287	METSIM.ADIPOSE.RNASEQ	RPS18	6.3456	2.22e-10
Skin_Sun_Exposed_Lower_leg.ENSG00000204301.5.wgt.RDat	6	32162620	32191844	Skin_Sun_Exposed_Lower_leg	NOTCH4	6.33797	2.33e-10
Esophagus_Gastroesophageal_Junction.ENSG00000206503.7.wgt.RDat	6	29909037	29913661	Esophagus_Gastroesophageal_Junction	HLA-A	-6.33633	2.35e-10
Adipose_Subcutaneous.ENSG00000101017.9.wgt.RDat	20	44746911	44758502	Adipose_Subcutaneous	CD40	6.33622	2.35e-10
Esophagus_Mucosa.ENSG00000204644.5.wgt.RDat	6	29640169	29648887	Esophagus_Mucosa	ZFP57	-6.33602	2.36e-10
Heart_Left_Ventricle.ENSG00000161904.7.wgt.RDat	6	33738979	33756913	Heart_Left_Ventricle	LEMD2	-6.33551	2.37e-10
Pancreas.ENSG00000128604.14.wgt.RDat	7	129000000	129000000	Pancreas	IRF5	6.33442	2.38e-10
Skin_Not_Sun_Exposed_Suprapubic.ENSG00000161896.6.wgt.RDat	6	33689444	33714762	Skin_Not_Sun_Exposed_Suprapubic	IP6K3	-6.33148	2.43e-10
Artery_Coronary.ENSG00000204644.5.wgt.RDat	6	29640169	29648887	Artery_Coronary	ZFP57	-6.32734	2.49e-10
Brain_Cerebellum.ENSG00000230795.2.wgt.RDat	6	29894955	29897009	Brain_Cerebellum	HLA-K	6.32727	2.5e-10
Pancreas.ENSG00000118094.7.wgt.RDat	11	119000000	119000000	Pancreas	TREH	6.3251	2.53e-10
Muscle_Skeletal.ENSG00000030110.8.wgt.RDat	6	33540329	33548019	Muscle_Skeletal	BAK1	-6.32103	2.6e-10
CMC.chr6:28403384:28411176:clu_26119.wgt.RDat	6	28393286	28411279	CMC.BRAIN.RNASEQ_SPLICING	ZSCAN23	-6.30778	2.83e-10
Spleen.ENSG00000100321.10.wgt.RDat	22	39745930	39781593	Spleen	SYNGR1	6.3	3.06e-10
Stomach.ENSG00000118094.7.wgt.RDat	11	119000000	119000000	Stomach	TREH	6.29805	3.01e-10
Cells_Transformed_fibroblasts.ENSG00000204644.5.wgt.RDat	6	29640169	29648887	Cells_Transformed_fibroblasts	ZFP57	-6.29733	3.03e-10
YFS.PPP1R11.wgt.RDat	6	30034486	30038110	YFS.BLOOD.RNAARR	PPP1R11	6.29684	3.04e-10
YFS.TAP1.wgt.RDat	6	32812986	32821755	YFS.BLOOD.RNAARR	TAP1	-6.29168	3.14e-10
Nerve_Tibial.ENSG00000272501.1.wgt.RDat	6	31162977	31165814	Nerve_Tibial	XXbac-BPG299F13.17	-6.28485	3.28e-10
Brain_Cortex.ENSG00000101017.9.wgt.RDat	20	44746911	44758502	Brain_Cortex	CD40	6.28475	3.28e-10
Ovary.ENSG00000204228.3.wgt.RDat	6	33172419	33174608	Ovary	HSD17B8	6.2832	3.32e-10
Cells_Transformed_fibroblasts.ENSG00000228022.1.wgt.RDat	6	30734602	30760027	Cells_Transformed_fibroblasts	HCG20	6.28295	3.32e-10
Nerve_Tibial.ENSG00000237669.1.wgt.RDat	6	29973898	29974893	Nerve_Tibial	HCG4P3	-6.28194	3.34e-10
Cells_Transformed_fibroblasts.ENSG00000204538.3.wgt.RDat	6	31105313	31107127	Cells_Transformed_fibroblasts	PSORS1C2	-6.27887	3.41e-10
Prostate.ENSG00000204644.5.wgt.RDat	6	29640169	29648887	Prostate	ZFP57	-6.26253	3.79e-10
Whole_Blood.ENSG00000196301.3.wgt.RDat	6	32427598	32441277	Whole_Blood	HLA-DRB9	6.25775	3.91e-10
Artery_Tibial.ENSG00000204644.5.wgt.RDat	6	29640169	29648887	Artery_Tibial	ZFP57	-6.25718	3.92e-10
Esophagus_Muscularis.ENSG00000235290.1.wgt.RDat	6	29924373	29926347	Esophagus_Muscularis	HLA-W	-6.2566	3.93e-10
Heart_Left_Ventricle.ENSG00000204644.5.wgt.RDat	6	29640169	29648887	Heart_Left_Ventricle	ZFP57	-6.25386	4e-10
Skin_Not_Sun_Exposed_Suprapubic.ENSG00000228078.1.wgt.RDat	6	29901878	29902063	Skin_Not_Sun_Exposed_Suprapubic	HLA-U	-6.25285	4.03e-10
CMC.chr6:29910403:29974577:clu_26144.wgt.RDat	6	29910306	29913648	CMC.BRAIN.RNASEQ_SPLICING	HLA-A	6.25224	4.05e-10
Artery_Tibial.ENSG00000162927.9.wgt.RDat	2	61200000	61200000	Artery_Tibial	PUS10	6.25	4.02e-10
Brain_Frontal_Cortex_BA9.ENSG00000230795.2.wgt.RDat	6	29894955	29897009	Brain_Frontal_Cortex_BA9	HLA-K	6.24964	4.11e-10
Brain_Caudate_basal_ganglia.ENSG00000230795.2.wgt.RDat	6	29894955	29897009	Brain_Caudate_basal_ganglia	HLA-K	6.24914	4.13e-10
Minor_Salivary_Gland.ENSG00000235821.1.wgt.RDat	6	29718506	29718925	Minor_Salivary_Gland	IFITM4P	6.24412	4.26e-10
Muscle_Skeletal.ENSG00000204622.6.wgt.RDat	6	29975174	29977733	Muscle_Skeletal	HLA-J	6.24272	4.3e-10
Muscle_Skeletal.ENSG00000198502.5.wgt.RDat	6	32485120	32498064	Muscle_Skeletal	HLA-DRB5	-6.24062	4.36e-10
Stomach.ENSG00000204644.5.wgt.RDat	6	29640169	29648887	Stomach	ZFP57	-6.22947	4.68e-10
Lung.ENSG00000128604.14.wgt.RDat	7	129000000	129000000	Lung	IRF5	6.22931	4.68e-10
Brain_Cerebellum.ENSG00000204516.5.wgt.RDat	6	31462658	31478901	Brain_Cerebellum	MICB	6.22425	4.84e-10
Adipose_Visceral_Omentum.ENSG00000204618.4.wgt.RDat	6	30038111	30043664	Adipose_Visceral_Omentum	RNF39	6.22309	4.87e-10
YFS.STK19.wgt.RDat	6	31938868	31950598	YFS.BLOOD.RNAARR	STK19	-6.21616	5.09e-10
Brain_Substantia_nigra.ENSG00000198502.5.wgt.RDat	6	32485120	32498064	Brain_Substantia_nigra	HLA-DRB5	-6.2009	5.61e-10
Esophagus_Gastroesophageal_Junction.ENSG00000204520.8.wgt.RDat	6	31371356	31383092	Esophagus_Gastroesophageal_Junction	MICA	6.1944	5.85e-10
Brain_Substantia_nigra.ENSG00000244731.3.wgt.RDat	6	31949801	31970458	Brain_Substantia_nigra	C4A	6.19181	5.95e-10
Thyroid.ENSG00000122733.11.wgt.RDat	9	35000000	35000000	Thyroid	KIAA1045	-6.19	6.06e-10
Brain_Frontal_Cortex_BA9.ENSG00000228078.1.wgt.RDat	6	29901878	29902063	Brain_Frontal_Cortex_BA9	HLA-U	-6.18565	6.18e-10
Stomach.ENSG00000272221.1.wgt.RDat	6	31362066	31363272	Stomach	XXbac-BPG181B23.7	6.18554	6.19e-10
Muscle_Skeletal.ENSG00000231925.7.wgt.RDat	6	33267471	33282164	Muscle_Skeletal	TAPBP	-6.17935	6.44e-10
Skin_Not_Sun_Exposed_Suprapubic.ENSG00000128604.14.wgt.RDat	7	129000000	129000000	Skin_Not_Sun_Exposed_Suprapubic	IRF5	6.17599	6.58e-10
Colon_Sigmoid.ENSG00000128604.14.wgt.RDat	7	129000000	129000000	Colon_Sigmoid	IRF5	6.17146	6.77e-10
Heart_Atrial_Appendage.ENSG00000204655.7.wgt.RDat	6	29624758	29640149	Heart_Atrial_Appendage	MOG	-6.16985	6.84e-10
Skin_Sun_Exposed_Lower_leg.ENSG00000066379.10.wgt.RDat	6	30029418	30032686	Skin_Sun_Exposed_Lower_leg	ZNRD1	6.16982	6.84e-10
Thyroid.ENSG00000176998.3.wgt.RDat	6	29758816	29760213	Thyroid	HCG4	6.1674	6.94e-10
Colon_Transverse.ENSG00000204644.5.wgt.RDat	6	29640169	29648887	Colon_Transverse	ZFP57	-6.16484	7.06e-10
Thyroid.ENSG00000204580.7.wgt.RDat	6	30844198	30867933	Thyroid	DDR1	6.16064	7.24e-10
Esophagus_Gastroesophageal_Junction.ENSG00000176998.3.wgt.RDat	6	29758816	29760213	Esophagus_Gastroesophageal_Junction	HCG4	6.15324	7.59e-10
Colon_Transverse.ENSG00000198315.6.wgt.RDat	6	28109688	28127250	Colon_Transverse	ZKSCAN8	-6.15212	7.65e-10
Skin_Sun_Exposed_Lower_leg.ENSG00000137331.11.wgt.RDat	6	30710976	30712331	Skin_Sun_Exposed_Lower_leg	IER3	6.14826	7.83e-10
Esophagus_Muscularis.ENSG00000128604.14.wgt.RDat	7	129000000	129000000	Esophagus_Muscularis	IRF5	6.14249	8.12e-10
Spleen.ENSG00000030110.8.wgt.RDat	6	33540329	33548019	Spleen	BAK1	-6.14021	8.24e-10
Lung.ENSG00000260302.1.wgt.RDat	18	12774650	12775922	Lung	RP11-973H7.1	6.13957	8.27e-10
Colon_Transverse.ENSG00000227262.3.wgt.RDat	6	29893760	29894750	Colon_Transverse	HCG4B	6.13834	8.34e-10
Thyroid.ENSG00000204410.10.wgt.RDat	6	31707725	31730575	Thyroid	MSH5	6.1361	8.46e-10
Esophagus_Muscularis.ENSG00000176998.3.wgt.RDat	6	29758816	29760213	Esophagus_Muscularis	HCG4	6.13292	8.63e-10
Pancreas.ENSG00000181126.9.wgt.RDat	6	29758731	29765588	Pancreas	HLA-V	-6.12836	8.88e-10
YFS.HLA-DMA.wgt.RDat	6	32916390	32936871	YFS.BLOOD.RNAARR	HLA-DMA	-6.12807	8.9e-10
Skin_Sun_Exposed_Lower_leg.ENSG00000096433.6.wgt.RDat	6	33588142	33664351	Skin_Sun_Exposed_Lower_leg	ITPR3	-6.12769	8.92e-10
Adipose_Subcutaneous.ENSG00000204644.5.wgt.RDat	6	29640169	29648887	Adipose_Subcutaneous	ZFP57	-6.12629	9e-10
Heart_Left_Ventricle.ENSG00000030110.8.wgt.RDat	6	33540329	33548019	Heart_Left_Ventricle	BAK1	-6.12333	9.16e-10
Lung.ENSG00000197251.3.wgt.RDat	6	33553883	33561115	Lung	LINC00336	6.12226	9.23e-10
Whole_Blood.ENSG00000100321.10.wgt.RDat	22	39745930	39781593	Whole_Blood	SYNGR1	6.12	9.59e-10
Colon_Transverse.ENSG00000128604.14.wgt.RDat	7	129000000	129000000	Colon_Transverse	IRF5	6.11792	9.48e-10
Artery_Coronary.ENSG00000230795.2.wgt.RDat	6	29894955	29897009	Artery_Coronary	HLA-K	6.11464	9.68e-10
Adrenal_Gland.ENSG00000204644.5.wgt.RDat	6	29640169	29648887	Adrenal_Gland	ZFP57	-6.11361	9.74e-10
Small_Intestine_Terminal_Ileum.ENSG00000118094.7.wgt.RDat	11	119000000	119000000	Small_Intestine_Terminal_Ileum	TREH	6.11311	9.77e-10
[truncated: 596 more rows]

## Sheet: ST5
Descriptives of GWAS summary statistics used to predict target sample phenotypes
UKB Phenotype	Code	GWAS Phenotype	Year	PMID	Ncase	Ncontrol	N	h2-obs (SE)	h2-liab (SE)	Intercept	Lambda	Population prevelance
Depression	DEPR06	Major Depression	2018	29700475	116404	314990	431394	0.0551 (0.0023)	0.085 (0.004)	1.017 (0.009)	1.3894	0.15
Intelligence	COLL01	College Completion	2013	23722424	NA	NA	95427	0.1048 (0.0075)	NA	1.0214 (0.0086)	1.194	NA
BMI	BODY03	BMI	2015	25673413	NA	NA	339224	0.1346 (0.0057)	NA	0.7054 (0.0078)	1.1301	NA
Height	HEIG03	Height	2014	25282103	NA	NA	253288	0.312 (0.0141)	NA	1.3254 (0.0185)	2.0007	NA
T2D	DIAB05	T2D	2017	28566273	26676	132532	159208	0.0781 (0.0053)	0.124 (0.008)	0.9984 (0.0083)	1.1459	0.05
CAD	COAD01	CAD	2015	26343387	60801	123504	184305	0.0661 (0.0045)	0.057 (0.004)	0.8875 (0.0074)	1.0466	0.03
IBD	CROH01	Crohn’s Disease	2015	26192919	5956	14927	20883	0.4751 (0.0538)	0.542 (0.059)	1.0316 (0.0092)	1.1396	0.013
MultiScler	SCLE02	MultiScler	2011	21833088	9772	17376	27148	0.048 (0.0263)	0.021 (0.012)	1.0602 (0.0087)	1.0375	0.00164
RheuArth	RHEU01	RheuArth	2014	24390342	19234	60565	79799	0.1018 (0.013)	0.072 (0.01)	0.9532 (0.0078)	1.0466	0.005
TEDS Phenotype	Code	GWAS Phenotype	Year	PMID	Ncase	Ncontrol	N	h2-obs (SE)	h2-liab (SE)	Intercept	Lambda	Population prevelance
Height21	HEIG03	Height	2014	25282103	NA	NA	253288	0.312 (0.0141)	NA	1.3254 (0.0185)	2.0007	NA
BMI21	BODY11	BMI	2018	30124842	NA	NA	693529	0.1576 (0.0048)	NA	1.1988 (0.0186)	2.5641	NA
GCSE	EDUC03	Educational Attainment	2018	30038396	NA	NA	766345	0.1066 (0.0026)	NA	1.0301 (0.0137)	2.094	NA
ADHD	ADHD04	ADHD (mixed ancestry)	2017	30478444	20183	35191	55374	0.3635 (0.0227)	0.426 (0.026)	1.0295 (0.0096)	1.2431	NA
Note. PMID, PubMed ID; Ncase, Number of cases; Ncontrol, Number of controls; N, Total sample size; h2-obs, SNP-heritability on the observed scale; h2-liab, SNP-heritability on the liability scale; Intercept, LDSC intercept; Population prevelance, assumed population prevelance used for converting heritability and variance explained estimates to the liability scale.

## Sheet: ST6
SNP-weight sets used in TWAS and GeRS
Set	Sample	Tissue	Type	N Individuals	N Features	N Tissue Specific Features
Adipose_Subcutaneous	GTEx	Adipose Subcutaneous	Expression	385	8192	3917
Adipose_Visceral_Omentum	GTEx	Adipose Visceral Omentum	Expression	313	6173	2693
Adrenal_Gland	GTEx	Adrenal Gland	Expression	175	4520	1988
Artery_Aorta	GTEx	Artery Aorta	Expression	267	6462	2949
Artery_Coronary	GTEx	Artery Coronary	Expression	152	3247	1310
Artery_Tibial	GTEx	Artery Tibial	Expression	388	8223	4041
Brain_Amygdala	GTEx	Brain Amygdala	Expression	88	1836	794
Brain_Anterior_cingulate_cortex_BA24	GTEx	Brain Anterior cingulate cortex BA24	Expression	109	2709	1286
Brain_Caudate_basal_ganglia	GTEx	Brain Caudate basal ganglia	Expression	144	3660	1778
Brain_Cerebellar_Hemisphere	GTEx	Brain Cerebellar Hemisphere	Expression	125	4407	2238
Brain_Cerebellum	GTEx	Brain Cerebellum	Expression	154	5854	2991
Brain_Cortex	GTEx	Brain Cortex	Expression	136	4011	1932
Brain_Frontal_Cortex_BA9	GTEx	Brain Frontal Cortex BA9	Expression	118	3143	1531
Brain_Hippocampus	GTEx	Brain Hippocampus	Expression	111	2294	1051
Brain_Hypothalamus	GTEx	Brain Hypothalamus	Expression	108	2314	1071
Brain_Nucleus_accumbens_basal_ganglia	GTEx	Brain Nucleus accumbens basal ganglia	Expression	130	3239	1584
Brain_Putamen_basal_ganglia	GTEx	Brain Putamen basal ganglia	Expression	111	2817	1316
Brain_Spinal_cord_cervical_c-1	GTEx	Brain Spinal cord cervical c-1	Expression	83	2005	853
Brain_Substantia_nigra	GTEx	Brain Substantia nigra	Expression	80	1603	711
Breast_Mammary_Tissue	GTEx	Breast Mammary Tissue	Expression	251	5043	2199
Cells_EBV-transformed_lymphocytes	GTEx	Cells EBV-transformed lymphocytes	Expression	117	2757	1004
Cells_Transformed_fibroblasts	GTEx	Cells Transformed fibroblasts	Expression	300	7352	3458
CMC.BRAIN.RNASEQ	CMC	Brain:DLPFC	Expression	452	5419	2637
CMC.BRAIN.RNASEQ_SPLICING	CMC	Brain:DLPFC	Splicing	452	7771	3413
Colon_Sigmoid	GTEx	Colon Sigmoid	Expression	203	4873	2161
Colon_Transverse	GTEx	Colon Transverse	Expression	246	5315	2310
Esophagus_Gastroesophageal_Junction	GTEx	Esophagus Gastroesophageal Junction	Expression	213	4887	2148
Esophagus_Mucosa	GTEx	Esophagus Mucosa	Expression	358	8060	3794
Esophagus_Muscularis	GTEx	Esophagus Muscularis	Expression	335	7772	3711
Heart_Atrial_Appendage	GTEx	Heart Atrial Appendage	Expression	264	5670	2606
Heart_Left_Ventricle	GTEx	Heart Left Ventricle	Expression	272	5081	2207
Liver	GTEx	Liver	Expression	153	2913	1231
Lung	GTEx	Lung	Expression	383	7775	3514
METSIM.ADIPOSE.RNASEQ	METSIM	Adipose	Expression	563	4671	1560
Minor_Salivary_Gland	GTEx	Minor Salivary Gland	Expression	85	1821	712
Muscle_Skeletal	GTEx	Muscle Skeletal	Expression	491	7408	3515
Nerve_Tibial	GTEx	Nerve Tibial	Expression	361	9656	5014
NTR.BLOOD.RNAARR	NTR	Peripheral Blood	Expression	1247	2454	724
Ovary	GTEx	Ovary	Expression	122	2808	1302
Pancreas	GTEx	Pancreas	Expression	220	5093	2270
Pituitary	GTEx	Pituitary	Expression	157	4401	2102
Prostate	GTEx	Prostate	Expression	132	2796	1222
Skin_Not_Sun_Exposed_Suprapubic	GTEx	Skin Not Sun Exposed Suprapubic	Expression	335	7457	3637
Skin_Sun_Exposed_Lower_leg	GTEx	Skin Sun Exposed Lower leg	Expression	414	8878	4486
Small_Intestine_Terminal_Ileum	GTEx	Small Intestine Terminal Ileum	Expression	122	2878	1115
Spleen	GTEx	Spleen	Expression	146	4496	1690
Stomach	GTEx	Stomach	Expression	237	4455	1865
Testis	GTEx	Testis	Expression	225	9252	5860
Thyroid	GTEx	Thyroid	Expression	399	9825	5257
Uterus	GTEx	Uterus	Expression	101	2134	892
Vagina	GTEx	Vagina	Expression	106	2012	783
Whole_Blood	GTEx	Whole Blood	Expression	369	6006	1834
YFS.BLOOD.RNAARR	YFS	Whole Blood	Expression	1264	4700	1688
Note. Set, The name of the SNP-weight set from the FUSION website; Sample, The sample used to derive the SNP-weights; Tissue, the tissue that the gene expression data was collected from; Type, the type of data collected (either expression or splicing); N Individuals, The number of individuals in the sample where the SNP-weights were derived; N Features, The number of features within the SNP-weigh…

## Sheet: ST7
Descriptives for TWAS summary statistics
Sample	Target Phenotype	GWAS	Nfeat	Nfeat_imp
UKB	Depression	DEPR06	260598	259237
UKB	Intelligence	COLL01	260598	254147
UKB	BMI	BODY03	260598	256091
UKB	T2D	DIAB05	260598	260115
UKB	CAD	COAD01	260598	259656
UKB	IBD	CROH01	260598	258900
UKB	RheuArth	RHEU01	260598	259008
Both	Height	HEIG03	260598	256037
TEDS	BMI	BODY11	260598	256109
TEDS	Educational Attainment	EDUC03	260598	260171
TEDS	ADHD symptoms	ADHD04	260598	254736
